# Supplementary material for: [(2-Morpholinoeth­yl)(2-pyridylmethyl­ene)amine]dithio­cyanato­zinc(II)
Source: Acta Crystallogr Sect E Struct Rep Online. 2009 Jan 8;65(Pt 2):m142. doi: 10.1107/S1600536808044061 (PMC2968346; doi:10.1107/S1600536808044061)
Supplement: Supplementary file 2 [file e-65-0m142-Isup2.hkl]

# 
# h,k,l, Fc-squared, Fo-squared, sigma(Fo-squared) and status flag 
# 
data_I
_shelx_title ' A in     P-1' 
_shelx_refln_list_code          4 
_shelx_F_calc_maximum      108.54 
_exptl_crystal_F_000       412.00 
_reflns_d_resolution_high  0.7828 
 
loop_ 
 _symmetry_equiv_pos_as_xyz 
 'x, y, z' 
 '-x, -y, -z' 
 
_cell_length_a     8.1850 
_cell_length_b     8.6540 
_cell_length_c    13.3680 
_cell_angle_alpha  98.439 
_cell_angle_beta  102.587 
_cell_angle_gamma 102.501 
 
_shelx_F_squared_multiplier     1.000 
 
loop_ 
 _refln_index_h 
 _refln_index_k 
 _refln_index_l 
 _refln_F_squared_calc 
 _refln_F_squared_meas 
 _refln_F_squared_sigma 
 _refln_observed_status 
   1   0   0     1482.14     1912.51     58.42 o 
   2   0   0     1473.40     1733.29     53.32 o 
   3   0   0     5246.68     5499.78    168.01 o 
   4   0   0     4381.51     4549.24    139.24 o 
   5   0   0        7.38       13.57      2.67 o 
   6   0   0       73.79       71.29      4.28 o 
   7   0   0      157.70      150.15      6.71 o 
   8   0   0      230.00      242.18     16.71 o 
   9   0   0       30.89       40.60      7.61 o 
 -10   1   0       26.12       42.28      8.39 o 
  -9   1   0       80.98       78.26      9.92 o 
  -8   1   0      182.79      177.82     10.04 o 
  -7   1   0       27.60       27.06      3.75 o 
  -6   1   0      158.04      164.94      8.51 o 
  -5   1   0      502.50      472.57     15.66 o 
  -4   1   0      825.00      732.00     23.39 o 
  -3   1   0      873.48      839.47     26.45 o 
  -2   1   0     1588.25     1781.12     54.60 o 
  -1   1   0     2257.30     2480.22     76.10 o 
   0   1   0      854.70     1092.59     33.56 o 
   1   1   0     5573.90     6246.14    191.34 o 
   2   1   0      129.89      106.58      3.91 o 
   3   1   0     3179.82     3191.95     97.77 o 
   4   1   0      436.61      482.09     15.84 o 
   5   1   0      124.55      123.18      6.23 o 
   6   1   0      121.12      117.69      7.81 o 
   7   1   0      275.61      303.07     37.39 o 
   8   1   0        3.34        6.53      4.77 o 
   9   1   0        0.41       12.14      6.00 o 
 -10   2   0       40.63       32.48      7.95 o 
  -9   2   0       64.90       64.45      6.46 o 
  -8   2   0        0.99       -1.10      2.65 o 
  -7   2   0      448.91      428.76     18.62 o 
  -6   2   0      580.70      516.45     17.43 o 
  -5   2   0     1141.25      983.08     31.37 o 
  -4   2   0      958.05      980.18     34.90 o 
  -3   2   0     2488.69     2535.47     77.78 o 
  -2   2   0       78.48       86.74      3.47 o 
  -1   2   0      340.96      374.59     11.90 o 
   0   2   0     1176.43     1032.69     31.93 o 
   1   2   0       66.93       69.43      2.79 o 
   2   2   0     1889.70     1835.26     56.61 o 
   3   2   0      528.47      500.64     16.31 o 
   4   2   0      858.78      775.90     24.95 o 
   5   2   0       57.58       65.75      4.70 o 
   6   2   0      177.95      199.17     16.60 o 
   7   2   0        1.00        1.31      2.42 o 
   8   2   0       15.69       22.36      6.59 o 
   9   2   0        3.09        2.53      5.91 o 
 -10   3   0       31.32       36.04      9.33 o 
  -9   3   0        1.91        3.71      3.99 o 
  -8   3   0      423.65      408.89     18.43 o 
  -7   3   0      277.50      266.34     12.58 o 
  -6   3   0       20.09       22.04      6.17 o 
  -5   3   0      463.09      487.08     26.09 o 
  -4   3   0     1082.46     1098.37     34.55 o 
  -3   3   0      230.03      272.52     11.14 o 
  -2   3   0        2.63        0.92      1.10 o 
  -1   3   0      129.27      159.36      6.64 o 
   0   3   0     1399.05     1432.36     44.25 o 
   1   3   0      801.86      790.67     43.01 o 
   2   3   0      328.68      310.41     10.47 o 
   3   3   0      928.53      827.16     26.39 o 
   4   3   0      173.37      190.65      8.94 o 
   5   3   0      193.16      185.51      8.96 o 
   6   3   0       97.01       88.11      6.00 o 
   7   3   0      102.94       95.04     11.65 o 
   8   3   0       16.47       16.67      6.16 o 
 -10   4   0        0.15        7.02      7.12 o 
  -9   4   0       78.83       64.89     10.25 o 
  -8   4   0       65.37       73.27     10.20 o 
  -7   4   0       22.28       21.81      3.59 o 
  -6   4   0      410.88      399.54     14.07 o 
  -5   4   0      231.56      265.13     11.13 o 
  -4   4   0      139.28      130.80      6.53 o 
  -3   4   0      940.93      894.32     29.63 o 
  -2   4   0      642.53      700.60     22.43 o 
  -1   4   0     2181.62     2129.36     65.59 o 
   0   4   0      195.05      204.66      7.28 o 
   1   4   0       12.21       10.58      2.49 o 
   2   4   0      176.33      149.30      5.84 o 
   3   4   0      662.44      597.46     24.39 o 
   4   4   0      152.56      168.61     15.09 o 
   5   4   0       77.41       76.55      8.91 o 
   6   4   0      290.56      256.19     12.32 o 
   7   4   0      149.82      150.77      9.20 o 
   8   4   0        8.79       19.95      8.35 o 
  -9   5   0       35.62       42.91      9.30 o 
  -8   5   0        0.20        8.53      5.94 o 
  -7   5   0       52.11       43.65      7.93 o 
  -6   5   0       22.37       29.87      2.98 o 
  -5   5   0     1245.36     1329.96     42.03 o 
  -4   5   0        5.75        8.02      1.89 o 
  -3   5   0      101.52       91.74      4.59 o 
  -2   5   0     1294.61     1307.97     41.04 o 
  -1   5   0      879.13     1007.20     31.81 o 
   0   5   0       36.21       38.87      4.26 o 
   1   5   0      143.49      151.33      7.31 o 
   2   5   0      752.40      737.55     28.30 o 
   3   5   0       97.13       97.15      6.02 o 
   4   5   0        4.86       10.52      2.82 o 
   5   5   0      314.66      298.00     14.38 o 
   6   5   0      169.69      163.46      9.59 o 
   7   5   0       15.16       12.04      4.21 o 
  -9   6   0        8.84        2.65      5.94 o 
  -8   6   0       17.56       24.41      7.01 o 
  -7   6   0      263.56      271.22     22.34 o 
  -6   6   0      124.41      145.97     12.01 o 
  -5   6   0       49.11       45.48      4.44 o 
  -4   6   0      261.38      253.68      9.75 o 
  -3   6   0      326.75      341.83     18.26 o 
  -2   6   0      328.38      328.40     11.74 o 
  -1   6   0       18.75       23.98      2.46 o 
   0   6   0       50.03       50.02      4.39 o 
   1   6   0     1507.63     1401.81     55.40 o 
   2   6   0      303.21      283.52     12.67 o 
   3   6   0      220.65      197.62     16.08 o 
   4   6   0       59.49       59.49      5.45 o 
   5   6   0      231.07      229.20     11.75 o 
   6   6   0        5.36        2.99      3.60 o 
  -9   7   0       26.27       29.73      9.68 o 
  -8   7   0      150.99      174.89     17.52 o 
  -7   7   0       41.47       53.71      9.71 o 
  -6   7   0       45.81       45.89      8.72 o 
  -5   7   0      399.80      407.95     24.92 o 
  -4   7   0      169.42      178.20      9.62 o 
  -3   7   0       69.10       73.67      5.39 o 
  -2   7   0      172.41      168.90      7.24 o 
  -1   7   0      388.88      369.98     13.26 o 
   0   7   0      218.21      215.70     10.37 o 
   1   7   0       89.14       90.94      6.25 o 
   2   7   0      175.07      179.81     13.42 o 
   3   7   0       68.50       65.89      6.78 o 
   4   7   0       48.30       52.74      5.72 o 
   5   7   0       27.91       28.17      5.03 o 
  -6   8   0       33.65       47.09      9.17 o 
  -5   8   0       72.49       87.64      6.76 o 
  -4   8   0       30.98       43.93      4.72 o 
  -3   8   0       27.61       29.29      3.85 o 
  -2   8   0      158.37      160.70      9.02 o 
  -1   8   0       46.33       40.59      7.57 o 
   0   8   0       74.17       98.22     10.14 o 
   1   8   0        2.30       -0.58      2.98 o 
   2   8   0       66.32       73.13      6.56 o 
   3   8   0       18.51       20.51      8.25 o 
   4   8   0       53.69       60.47      7.58 o 
  -7   9   0       10.87       17.46      8.46 o 
  -6   9   0       45.06       47.83      9.71 o 
  -5   9   0        3.97        2.88      3.41 o 
  -4   9   0       46.52       41.21      5.07 o 
  -3   9   0       78.09       85.15      8.99 o 
  -2   9   0        5.43        1.90      3.88 o 
  -1   9   0       10.94       17.16      5.48 o 
   0   9   0        0.15        2.09      3.92 o 
   1   9   0       21.29       19.69      4.60 o 
   2   9   0       39.29       35.24      5.71 o 
   3   9   0       25.94       31.81      5.88 o 
  -6  10   0        0.01       -6.31      6.10 o 
  -5  10   0        0.10       -2.40      3.54 o 
  -4  10   0       22.59       21.08      5.73 o 
  -3  10   0       15.85       16.13      5.42 o 
  -2  10   0        3.86        6.74      4.78 o 
  -1  10   0        4.57        7.28      4.73 o 
   0  10   0      100.86      127.43     12.41 o 
   1  10   0        1.27        0.53      5.80 o 
  -1 -10   1       45.30       34.37      7.48 o 
   0 -10   1        0.72       -2.12      4.60 o 
   1 -10   1       33.06       36.43      7.07 o 
   3 -10   1       11.02        8.24      4.85 o 
   4 -10   1       22.95       15.36      5.35 o 
   5 -10   1       11.48       16.65      7.70 o 
   6 -10   1        1.90        2.87      7.29 o 
  -3  -9   1       71.94       90.36      8.12 o 
  -2  -9   1        4.63        5.05      3.81 o 
  -1  -9   1        6.59        7.65      3.92 o 
   0  -9   1       51.23       50.80      5.66 o 
   2  -9   1        8.22        3.50      3.63 o 
   3  -9   1        2.34        3.87      3.66 o 
   4  -9   1       83.76       81.13      6.62 o 
   5  -9   1       10.55       13.34      6.51 o 
   6  -9   1        1.42        4.02      5.99 o 
   7  -9   1        1.00        2.22      6.80 o 
  -5  -8   1       11.61        6.09      5.18 o 
  -4  -8   1       36.35       34.28      5.62 o 
  -3  -8   1        2.64        1.82      3.49 o 
  -2  -8   1        3.69        2.77      3.20 o 
  -1  -8   1       62.23       68.09      5.96 o 
   0  -8   1      206.99      238.66     20.57 o 
   1  -8   1        0.09        4.04      2.65 o 
   2  -8   1       42.66       47.18      3.76 o 
   3  -8   1       50.15       42.39      4.63 o 
   4  -8   1       92.21      111.36      7.32 o 
   5  -8   1        0.17        0.16      3.49 o 
   6  -8   1        7.55       14.56      6.69 o 
   7  -8   1       78.73       90.85     12.84 o 
   8  -8   1       12.06       15.49      8.46 o 
  -6  -7   1       14.19       10.67      6.87 o 
  -5  -7   1       36.69       33.17      5.11 o 
  -4  -7   1       40.82       46.57      8.45 o 
  -3  -7   1       52.46       72.41      6.17 o 
  -2  -7   1       71.49       72.50      5.78 o 
  -1  -7   1      310.47      302.94     24.83 o 
   0  -7   1        0.07       -3.35      3.49 o 
   1  -7   1       67.29       74.49      4.39 o 
   2  -7   1       22.93       19.32      3.55 o 
   3  -7   1      197.39      207.10     15.78 o 
   4  -7   1       10.69       12.42      3.30 o 
   5  -7   1       97.11       94.77      6.81 o 
   6  -7   1       57.39       60.19      9.81 o 
   7  -7   1       13.67       11.95      5.91 o 
   8  -7   1       13.39       15.71      7.52 o 
   9  -7   1       16.58       28.13      9.29 o 
  -6  -6   1       16.51       12.57      3.99 o 
  -5  -6   1       65.82       58.97     11.38 o 
  -4  -6   1      119.59      122.26      7.70 o 
  -3  -6   1      226.57      227.45     10.91 o 
  -2  -6   1      227.82      213.89     10.26 o 
  -1  -6   1       36.78       31.57      3.57 o 
   0  -6   1      489.66      480.12     16.22 o 
   1  -6   1      717.42      716.66     23.35 o 
   2  -6   1     1333.21     1309.87     48.05 o 
   3  -6   1        3.09        3.67      2.18 o 
   4  -6   1      882.00      860.73     29.92 o 
   5  -6   1      330.12      327.22     13.50 o 
   6  -6   1       71.50       64.17      9.25 o 
   7  -6   1       18.25        8.12      6.25 o 
   8  -6   1       28.79       30.19      7.71 o 
   9  -6   1       36.29       64.51     11.11 o 
  -7  -5   1        1.75        8.38      3.84 o 
  -6  -5   1       14.52        4.59      3.19 o 
  -5  -5   1       22.66       22.93      3.63 o 
  -4  -5   1      360.39      300.90     13.43 o 
  -3  -5   1       71.48       59.31      4.55 o 
  -2  -5   1      188.84      191.65      9.06 o 
  -1  -5   1      866.25      836.47     26.79 o 
   0  -5   1     1510.77     1533.73     47.81 o 
   1  -5   1        2.67        2.89      1.34 o 
   2  -5   1      954.25     1028.97     32.55 o 
   3  -5   1      883.43      847.51     27.25 o 
   4  -5   1       72.36       69.26      8.97 o 
   5  -5   1       18.14       22.56      2.54 o 
   6  -5   1       69.41       65.89      5.43 o 
   7  -5   1       23.55       39.59      4.82 o 
   8  -5   1      147.41      178.05     16.98 o 
  -8  -4   1       41.06       45.51      5.63 o 
  -7  -4   1      107.54      138.35      8.75 o 
  -6  -4   1       65.45       56.12      8.78 o 
  -5  -4   1      607.11      539.75     21.82 o 
  -4  -4   1       12.35       17.01      2.82 o 
  -3  -4   1      287.83      304.15     12.89 o 
  -2  -4   1       79.04      100.10      4.18 o 
  -1  -4   1     2739.63     2610.05     80.31 o 
   0  -4   1        3.13        6.99      2.32 o 
   1  -4   1      478.22      509.37     16.49 o 
   2  -4   1     2313.67     2523.37     77.41 o 
   3  -4   1      274.05      232.81      9.21 o 
   4  -4   1      404.56      394.31     13.53 o 
   5  -4   1      260.28      294.45     12.26 o 
   6  -4   1      498.03      587.02     45.41 o 
   7  -4   1       52.73       56.12      5.20 o 
   8  -4   1       44.68       33.15      4.69 o 
   9  -4   1       39.13       32.33      8.12 o 
  -8  -3   1       38.61       46.39      5.37 o 
  -7  -3   1       65.21       59.67      8.19 o 
  -6  -3   1      563.29      538.86     23.85 o 
  -5  -3   1      233.65      209.47      9.80 o 
  -4  -3   1     1027.93      964.66     36.17 o 
  -3  -3   1      815.80      860.47     27.35 o 
  -2  -3   1     1313.64     1338.49     41.74 o 
  -1  -3   1        7.03        9.63      1.74 o 
   0  -3   1      470.80      392.49     14.94 o 
   1  -3   1       49.69       46.56      2.33 o 
   2  -3   1     4874.19     5061.42    154.31 o 
   3  -3   1      884.96      909.73     28.82 o 
   4  -3   1       83.58       97.88      4.34 o 
   5  -3   1     2125.69     2322.21     71.70 o 
   6  -3   1      408.72      359.02     15.96 o 
   7  -3   1       40.29       39.20      4.47 o 
   8  -3   1        1.83        2.51      3.00 o 
   9  -3   1      100.37      109.55      8.43 o 
  10  -3   1        4.58        8.50      7.15 o 
  -9  -2   1       14.27       11.66      6.27 o 
  -8  -2   1      120.77      135.64     12.83 o 
  -7  -2   1       98.51       88.40     15.62 o 
  -6  -2   1      132.37      115.55      6.67 o 
  -5  -2   1      493.28      495.52     19.64 o 
  -4  -2   1      121.55      111.27      4.76 o 
  -3  -2   1       38.40       49.50      2.53 o 
  -2  -2   1     1886.23     1884.31     58.25 o 
  -1  -2   1     1100.52     1270.28     45.74 o 
   0  -2   1      298.59      296.50      9.56 o 
   1  -2   1     8206.25     9326.16    283.18 o 
   2  -2   1     2772.39     2984.27     91.93 o 
   3  -2   1     1030.53     1035.65     32.24 o 
   4  -2   1     1560.82     1616.55     50.10 o 
   5  -2   1      635.40      633.71     20.80 o 
   6  -2   1        7.90       13.01      2.78 o 
   7  -2   1       62.79       70.15     11.02 o 
   8  -2   1      114.42      116.05      7.96 o 
   9  -2   1       64.30       68.52      6.83 o 
  10  -2   1        2.39       22.03      7.69 o 
  -9  -1   1      165.11      182.52     14.77 o 
  -8  -1   1       53.34       54.57      8.14 o 
  -7  -1   1       70.19       66.60      5.11 o 
  -6  -1   1      119.66      107.67      6.08 o 
  -5  -1   1     1323.05     1278.21     40.14 o 
  -4  -1   1     1435.09     1584.73     49.14 o 
  -3  -1   1     1997.48     2017.18     62.26 o 
  -2  -1   1     1473.50     1475.72     45.38 o 
  -1  -1   1     5466.45     5687.58    201.06 o 
   0  -1   1     1641.48     1970.34     60.75 o 
   1  -1   1      207.49      213.80     10.40 o 
   2  -1   1     4913.85     4679.39    208.35 o 
   3  -1   1        8.93       11.78      2.44 o 
   4  -1   1      115.29      118.06      4.73 o 
   5  -1   1       19.41       18.49      1.92 o 
   6  -1   1      494.56      469.76     16.06 o 
   7  -1   1      186.16      167.45      9.19 o 
   8  -1   1       80.41       85.54     11.46 o 
   9  -1   1       11.09       30.04      7.36 o 
 -10   0   1       66.24       46.36      8.82 o 
  -9   0   1      105.94      105.55     10.95 o 
  -8   0   1        8.92       14.05      5.11 o 
  -7   0   1        1.18       -0.18      1.81 o 
  -6   0   1      595.09      551.87     22.93 o 
  -5   0   1     1349.17     1449.41     46.58 o 
  -4   0   1     1054.89     1095.94     34.24 o 
  -3   0   1     3485.18     3935.65    120.39 o 
  -2   0   1     4865.25     5057.28    153.83 o 
  -1   0   1     6124.76     6716.64    203.90 o 
   0   0   1        4.29       13.50      1.02 o 
   1   0   1     2009.41     2088.18     64.07 o 
   2   0   1       16.47       31.93      3.33 o 
   3   0   1     1191.95     1248.99     38.77 o 
   4   0   1      379.08      334.51     11.27 o 
   5   0   1      998.88      962.05     30.57 o 
   6   0   1      431.36      425.55     14.69 o 
   7   0   1        8.10        9.62      3.98 o 
   8   0   1       19.04       21.96      6.02 o 
   9   0   1      132.51      131.03     13.05 o 
 -10   1   1       52.49       58.52      9.13 o 
  -9   1   1        4.26        0.36      4.95 o 
  -8   1   1       30.65       34.55      4.61 o 
  -7   1   1      647.47      612.15     22.11 o 
  -6   1   1      599.83      545.19     18.31 o 
  -5   1   1      656.63      650.84     21.10 o 
  -4   1   1     2034.33     2171.43     67.10 o 
  -3   1   1     5273.12     5549.35    169.13 o 
  -2   1   1     3062.77     3410.89    104.53 o 
  -1   1   1        1.84       -3.07      2.08 o 
   0   1   1     4720.95     5071.74    154.48 o 
   1   1   1    10392.39    10528.80    320.91 o 
   2   1   1      459.21      535.08     17.00 o 
   3   1   1       30.86       44.36      3.04 o 
   4   1   1     3502.33     3672.19    112.89 o 
   5   1   1      454.90      428.42     14.52 o 
   6   1   1      157.35      152.89      7.80 o 
   7   1   1        5.10        3.24      4.15 o 
   8   1   1      108.15      123.84     12.06 o 
   9   1   1      101.59       89.12     11.19 o 
  -9   2   1       61.32       68.34      6.59 o 
  -8   2   1      252.30      230.61     11.68 o 
  -7   2   1      120.51      113.04     11.14 o 
  -6   2   1      786.09      751.05     27.20 o 
  -5   2   1      691.90      699.33     22.82 o 
  -4   2   1        3.98        5.20      1.46 o 
  -3   2   1       83.23      118.07      4.49 o 
  -2   2   1     1048.19     1094.33     33.76 o 
  -1   2   1      250.34      263.63     10.35 o 
   0   2   1     1571.57     1450.79     44.63 o 
   1   2   1      819.29      875.74     27.20 o 
   2   2   1      734.09      844.51     31.06 o 
   3   2   1      337.15      373.68     12.50 o 
   4   2   1     1570.90     1565.00     49.03 o 
   5   2   1       10.83       12.64      2.88 o 
   6   2   1       79.41       75.66      5.36 o 
   7   2   1      202.97      218.48     15.78 o 
   8   2   1      108.70      108.10     11.89 o 
   9   2   1        1.44        3.73      7.71 o 
  -9   3   1       59.94       48.52      9.09 o 
  -8   3   1        4.88        5.47      3.61 o 
  -7   3   1      137.25      130.50      7.25 o 
  -6   3   1      172.78      172.72      7.05 o 
  -5   3   1      117.71      126.64      5.78 o 
  -4   3   1      914.63      922.35     29.06 o 
  -3   3   1     1908.21     1919.14     59.07 o 
  -2   3   1     2306.36     2450.14    131.07 o 
  -1   3   1     1172.94     1199.30     37.18 o 
   0   3   1       96.96       92.86      3.66 o 
   1   3   1     2249.65     2209.21     68.17 o 
   2   3   1      118.19      146.66      5.60 o 
   3   3   1      692.33      674.40     21.90 o 
   4   3   1      351.20      350.26     14.58 o 
   5   3   1       91.43       80.51      5.46 o 
   6   3   1       85.46       81.30      9.75 o 
   7   3   1      151.00      186.73     14.71 o 
   8   3   1        1.63        0.26      5.00 o 
 -10   4   1        2.40        7.52      6.83 o 
  -9   4   1       11.00       20.17      7.00 o 
  -8   4   1       16.13       16.16      6.02 o 
  -7   4   1       25.87       23.81      4.54 o 
  -6   4   1      330.37      348.43     17.16 o 
  -5   4   1      230.94      264.35      9.52 o 
  -4   4   1      874.51      859.35     27.45 o 
  -3   4   1     1803.98     1763.02     55.00 o 
  -2   4   1       89.62       90.69      4.49 o 
  -1   4   1       96.31      109.33      4.76 o 
   0   4   1      420.66      364.26     12.16 o 
   1   4   1     1052.75     1032.96     32.60 o 
   2   4   1      391.78      366.79     14.18 o 
   3   4   1      484.79      460.79     36.94 o 
   4   4   1      577.89      494.34     19.95 o 
   5   4   1      446.44      408.20     17.37 o 
   6   4   1      134.48      153.81     10.37 o 
   7   4   1        0.10       -7.41      4.94 o 
 -10   5   1        0.25        4.16      7.11 o 
  -9   5   1       11.49       15.41      6.47 o 
  -8   5   1      173.43      196.20     17.63 o 
  -7   5   1      131.03      146.80     14.27 o 
  -6   5   1      481.25      473.77     21.59 o 
  -5   5   1        2.52        6.21      2.57 o 
  -4   5   1     1870.81     1983.27     71.46 o 
  -3   5   1      461.97      440.59     14.92 o 
  -2   5   1      977.12     1052.11     33.28 o 
  -1   5   1      235.23      230.63      8.38 o 
   0   5   1     2189.46     2154.78     66.74 o 
   1   5   1      179.09      167.63      6.60 o 
   2   5   1        5.28        6.12      2.41 o 
   3   5   1      105.87      102.32      6.28 o 
   4   5   1      482.11      447.60     18.73 o 
   5   5   1       13.22       15.71      5.61 o 
   6   5   1       30.44       38.36      4.91 o 
   7   5   1       50.51       60.75     10.92 o 
  -9   6   1       67.27       66.68     11.13 o 
  -8   6   1      103.53      123.24     13.79 o 
  -7   6   1      127.75      136.85     14.00 o 
  -6   6   1      130.14      133.32     13.84 o 
  -5   6   1      116.37      118.87      9.62 o 
  -4   6   1      402.81      383.46     17.55 o 
  -3   6   1       14.64       11.88      2.14 o 
  -2   6   1       57.51       52.28      3.34 o 
  -1   6   1     1321.86     1366.95     43.06 o 
   0   6   1      155.22      140.05      6.05 o 
   1   6   1      150.94      143.08     10.81 o 
   2   6   1      113.42      121.32      7.18 o 
   3   6   1      113.62      109.99      7.18 o 
   4   6   1       19.82       13.81      3.70 o 
   5   6   1        1.96        7.77      3.54 o 
   6   6   1       19.54       18.60      4.43 o 
  -9   7   1       18.79       20.21      9.96 o 
  -7   7   1       59.71       64.06     10.08 o 
  -6   7   1      128.27      130.88      8.37 o 
  -5   7   1      117.04      137.33      8.50 o 
  -4   7   1       18.27       19.73      3.35 o 
  -3   7   1      440.77      429.12     21.43 o 
  -2   7   1      239.30      222.92     11.21 o 
  -1   7   1        1.03       -1.99      4.00 o 
   0   7   1      166.22      165.25      8.83 o 
   1   7   1       66.98       65.53      5.53 o 
   2   7   1      204.12      207.58     10.71 o 
   3   7   1        1.97        6.16      3.44 o 
   4   7   1       77.27       82.82     13.39 o 
   5   7   1       45.55       46.28      5.83 o 
  -8   8   1       40.48       45.82     10.34 o 
  -7   8   1       43.79       53.73     10.08 o 
  -6   8   1       23.94       31.02      4.75 o 
  -5   8   1       18.95       22.61      4.09 o 
  -4   8   1      218.50      216.79     11.67 o 
  -3   8   1       40.38       37.16      4.30 o 
  -2   8   1       13.56       17.49      3.26 o 
  -1   8   1       11.96       14.22      4.66 o 
   0   8   1       37.50       40.12      6.57 o 
   1   8   1       44.46       50.67      5.55 o 
   2   8   1        5.64        9.79      4.09 o 
   3   8   1       58.47       63.33      6.67 o 
   4   8   1       11.32       10.94      4.63 o 
  -7   9   1        0.05       -1.22      6.87 o 
  -6   9   1       12.08       13.06      5.29 o 
  -5   9   1       21.39       28.58      4.84 o 
  -4   9   1       20.60       13.46      3.84 o 
  -3   9   1        1.78        3.54      3.13 o 
  -2   9   1        2.36        8.87      4.57 o 
  -1   9   1      117.26      122.87     11.36 o 
   1   9   1        5.45        6.68      5.13 o 
   2   9   1       24.22       31.21      7.70 o 
   3   9   1       11.22       15.45      5.78 o 
  -6  10   1        4.41       -2.80      6.52 o 
  -5  10   1       18.52       21.82      4.78 o 
  -4  10   1        3.34        7.05      5.43 o 
  -3  10   1       35.92       42.19      7.60 o 
  -2  10   1       43.53       53.19      8.50 o 
   0  10   1        8.72        6.12      5.69 o 
   1  10   1        4.20        7.54      6.96 o 
   2 -11   2        3.51       11.47      5.04 o 
   3 -11   2        0.24        3.25      4.72 o 
  -2 -10   2        4.38        6.59      6.18 o 
  -1 -10   2       29.47       33.93      5.75 o 
   0 -10   2       24.62       37.64      7.08 o 
   1 -10   2        2.71        3.23      4.32 o 
   2 -10   2        0.68       -0.53      3.67 o 
   3 -10   2       66.66       70.70      8.07 o 
   5 -10   2        0.43        2.82      6.25 o 
   6 -10   2        0.71        1.21      6.89 o 
  -3  -9   2        2.23        4.36      4.74 o 
  -2  -9   2       19.36       14.05      8.36 o 
  -1  -9   2       55.36       76.69      6.95 o 
   0  -9   2       61.53       73.94     10.16 o 
   1  -9   2       48.14       48.06      5.74 o 
   2  -9   2       58.21       63.28      7.22 o 
   3  -9   2       81.04       78.99      8.23 o 
   4  -9   2        1.46        1.14      3.02 o 
   6  -9   2       38.59       41.68      9.17 o 
   7  -9   2       19.09       18.20      8.55 o 
  -5  -8   2        1.78        0.38      4.44 o 
  -4  -8   2       34.61       43.65      5.71 o 
  -3  -8   2       46.33       43.55      5.32 o 
  -2  -8   2       31.43       38.50      8.77 o 
  -1  -8   2       48.64       42.74      4.88 o 
   0  -8   2        0.40        1.16      2.67 o 
   1  -8   2       67.18       67.96      8.53 o 
   2  -8   2       22.07       25.10      3.61 o 
   3  -8   2       55.05       44.66      4.70 o 
   4  -8   2       27.40       24.79      3.80 o 
   5  -8   2      261.16      247.56     20.46 o 
   6  -8   2       33.99       33.70      8.13 o 
   7  -8   2       18.10       26.95      8.61 o 
   8  -8   2       11.12        9.20      8.03 o 
  -6  -7   2        6.83        8.40      5.11 o 
  -5  -7   2      100.08      108.85      8.02 o 
  -4  -7   2      103.12       93.29      7.18 o 
  -3  -7   2      113.51       99.90      7.05 o 
  -2  -7   2        0.60       -0.78      2.45 o 
  -1  -7   2      190.64      196.48      9.71 o 
   0  -7   2      185.30      160.09      8.39 o 
   1  -7   2      215.11      214.03      8.47 o 
   2  -7   2       14.47       15.06      2.85 o 
   3  -7   2      194.72      205.19      8.98 o 
   4  -7   2      322.93      289.53     11.44 o 
   5  -7   2        0.71        1.65      4.76 o 
   6  -7   2       75.45       65.42     10.30 o 
   7  -7   2       24.35       29.45      8.17 o 
   8  -7   2       18.09       21.65      7.49 o 
  -7  -6   2       19.26       29.59      8.36 o 
  -6  -6   2       86.53       79.20      6.82 o 
  -5  -6   2      124.26      117.90      7.79 o 
  -4  -6   2       99.74       98.91      6.89 o 
  -3  -6   2       29.26       26.58      3.56 o 
  -2  -6   2      412.94      397.65     16.63 o 
  -1  -6   2      445.59      435.85     17.80 o 
   0  -6   2      613.17      568.79     22.37 o 
   1  -6   2       18.08       19.48      2.90 o 
   2  -6   2      141.31      148.48      6.95 o 
   3  -6   2      110.30      109.09      6.56 o 
   4  -6   2      184.99      175.84      7.56 o 
   5  -6   2       43.81       33.58      4.42 o 
   6  -6   2       11.78       14.58      3.61 o 
   7  -6   2       87.47       89.17     11.45 o 
   8  -6   2       61.69       61.06     10.20 o 
   9  -6   2        8.88       18.76      7.48 o 
  -7  -5   2       26.60       25.36      4.53 o 
  -6  -5   2       56.28       59.35      5.69 o 
  -5  -5   2      108.55      101.32      6.90 o 
  -4  -5   2       27.66       19.09      3.08 o 
  -3  -5   2      561.86      511.16     20.47 o 
  -2  -5   2     1408.68     1339.93     49.52 o 
  -1  -5   2      113.54      114.18      7.63 o 
   0  -5   2      329.28      328.19     11.29 o 
   1  -5   2     1061.82     1096.18     34.53 o 
   2  -5   2       53.73       44.79      2.88 o 
   3  -5   2      375.05      369.03     12.96 o 
   4  -5   2       86.69       86.97      4.58 o 
   5  -5   2      185.95      225.72     11.35 o 
   6  -5   2      454.66      499.04     21.69 o 
   7  -5   2      125.50      142.48      8.75 o 
   8  -5   2       50.31       56.08      6.23 o 
   9  -5   2       59.71       49.59      9.47 o 
  -8  -4   2       59.75       45.06      5.55 o 
  -7  -4   2      261.43      283.44     13.66 o 
  -6  -4   2       16.33        9.80      3.14 o 
  -5  -4   2       33.15       22.84      3.45 o 
  -4  -4   2      887.41      898.27     34.05 o 
  -3  -4   2      451.11      390.86     23.13 o 
  -2  -4   2       68.43       66.79      6.49 o 
  -1  -4   2      122.96      133.02      8.50 o 
   0  -4   2      347.11      316.05     10.69 o 
   1  -4   2      883.91      887.40     28.06 o 
   2  -4   2        3.30        0.66      1.12 o 
   3  -4   2      190.75      184.02      7.09 o 
   4  -4   2     1091.41     1092.31     34.82 o 
   5  -4   2      513.54      536.56     22.53 o 
   6  -4   2       51.32       54.96      5.12 o 
   7  -4   2        0.83        1.22      2.66 o 
   8  -4   2      164.85      189.97     11.55 o 
   9  -4   2       24.12       30.98      5.18 o 
  -9  -3   2       19.94       20.29      8.23 o 
  -8  -3   2      130.20      129.01      8.46 o 
  -7  -3   2      102.48       92.85      6.70 o 
  -6  -3   2      120.79      145.41     12.95 o 
  -5  -3   2      189.86      181.64      8.86 o 
  -4  -3   2      941.30      809.28     30.66 o 
  -3  -3   2       29.24       36.41      4.68 o 
  -2  -3   2       32.54       33.89      2.67 o 
  -1  -3   2      392.74      390.62     12.70 o 
   0  -3   2     6309.64     6146.40    188.13 o 
   1  -3   2      736.10      766.97     24.10 o 
   2  -3   2     1423.26     1577.59     48.94 o 
   3  -3   2     2550.83     2518.56     78.04 o 
   4  -3   2      964.48      997.98     31.65 o 
   5  -3   2       83.56       83.42     14.46 o 
   6  -3   2      386.37      399.61     17.58 o 
   7  -3   2        5.43        7.43      2.95 o 
   8  -3   2       78.93       86.07      8.00 o 
   9  -3   2        5.37       14.11      7.26 o 
  -9  -2   2       25.12       23.99      7.26 o 
  -8  -2   2       34.73       33.37      4.54 o 
  -7  -2   2       97.19      117.57      7.94 o 
  -6  -2   2       65.22       68.97      5.32 o 
  -5  -2   2      210.55      230.48     10.36 o 
  -4  -2   2      135.55      124.37      5.09 o 
  -3  -2   2      804.91      743.39     30.89 o 
  -2  -2   2     1419.62     1506.58     54.24 o 
  -1  -2   2     2025.27     2001.11     61.66 o 
   0  -2   2     5888.04     6640.45    203.13 o 
   1  -2   2     8573.86    10067.68    306.35 o 
   2  -2   2      259.59      245.50     10.79 o 
   3  -2   2      289.75      250.17     10.53 o 
   4  -2   2      187.79      207.78      8.51 o 
   5  -2   2      233.58      237.45     12.49 o 
   6  -2   2      808.88      813.24     32.73 o 
   7  -2   2      244.80      240.08     19.25 o 
   8  -2   2        7.10        9.06      3.57 o 
   9  -2   2       99.25      103.18      8.33 o 
  -9  -1   2        3.75        2.53      5.35 o 
  -8  -1   2       21.30       27.54      4.06 o 
  -7  -1   2      133.34      142.56      7.74 o 
  -6  -1   2      149.78      140.68     12.46 o 
  -5  -1   2     1240.07     1215.16     38.35 o 
  -4  -1   2      282.71      277.19      9.62 o 
  -3  -1   2     2783.67     2948.26     90.50 o 
  -2  -1   2      966.30     1041.91     32.36 o 
  -1  -1   2        1.35       30.04      2.36 o 
   0  -1   2      600.12      797.89     24.75 o 
   1  -1   2       54.94       70.46      4.63 o 
   2  -1   2      498.10      401.03     12.94 o 
   3  -1   2       75.56       74.94      3.22 o 
   4  -1   2      992.90      992.23     31.32 o 
   5  -1   2     1013.23      985.20     31.50 o 
   6  -1   2      364.39      363.07     16.09 o 
   7  -1   2       36.74       39.40      4.67 o 
   8  -1   2      108.40       98.78      7.60 o 
   9  -1   2       60.49       68.18      9.65 o 
 -10   0   2        4.07       16.24      6.49 o 
  -9   0   2       68.55       66.83      9.24 o 
  -8   0   2      248.35      285.59     25.45 o 
  -7   0   2       77.48       85.25      5.82 o 
  -6   0   2        5.66        5.29      2.30 o 
  -5   0   2     1438.51     1439.55     45.06 o 
  -4   0   2     6777.66     7219.00    220.15 o 
  -3   0   2      318.76      320.45     10.54 o 
  -2   0   2     1411.09     1680.16     51.41 o 
  -1   0   2     2921.10     3260.78    121.29 o 
   0   0   2     2650.86     2886.74     87.62 o 
   1   0   2      818.51      883.68     27.47 o 
   2   0   2       29.54       28.32      1.62 o 
   3   0   2     1746.05     1660.43     51.44 o 
   4   0   2      227.97      237.16      8.35 o 
   5   0   2      252.08      274.48      9.85 o 
   6   0   2        0.31       -1.24      2.07 o 
   7   0   2      204.82      199.99     10.68 o 
   8   0   2      107.78       99.17     10.69 o 
   9   0   2       49.15       62.84      9.93 o 
  -9   1   2      309.22      283.99     18.53 o 
  -8   1   2       33.81       34.47      4.87 o 
  -7   1   2      191.33      206.54     10.09 o 
  -6   1   2      264.17      243.69      9.17 o 
  -5   1   2      619.20      555.43     18.21 o 
  -4   1   2      502.62      589.89     19.04 o 
  -3   1   2       72.64       81.82      3.79 o 
  -2   1   2      147.61      171.48      7.82 o 
   0   1   2     9135.65     9904.87    302.86 o 
   1   1   2     9281.04    10067.40    304.04 o 
   2   1   2     2258.42     2306.31     71.12 o 
   3   1   2     1559.35     1751.75     54.18 o 
   4   1   2       22.70       21.35      2.05 o 
   5   1   2       49.12       50.06      4.86 o 
   6   1   2      367.78      328.71     18.08 o 
   7   1   2      156.46      157.56     12.69 o 
   8   1   2       23.57       42.97      7.81 o 
   9   1   2       24.82       35.22      8.62 o 
  -8   2   2      121.32      119.33      6.24 o 
  -7   2   2      252.68      238.25     11.24 o 
  -6   2   2      456.27      423.80     14.77 o 
  -5   2   2      186.56      129.98      5.51 o 
  -4   2   2        2.58        2.28      1.14 o 
  -3   2   2      839.45      803.13     46.18 o 
  -2   2   2     7817.45     7396.69    225.84 o 
  -1   2   2      431.28      503.32     15.86 o 
   0   2   2      228.26      262.13      8.60 o 
   1   2   2     1315.32     1408.46     43.31 o 
   2   2   2      945.91      910.77     28.71 o 
   3   2   2      127.42      141.69      5.76 o 
   4   2   2        3.76       10.39      2.07 o 
   5   2   2      461.23      467.74     19.44 o 
   6   2   2      154.93      175.93      9.02 o 
   7   2   2       13.33       11.69      5.48 o 
   8   2   2        2.65        4.89      5.29 o 
  -9   3   2       27.64       34.94      8.06 o 
  -8   3   2       96.49      108.09     11.78 o 
  -7   3   2       62.83       58.52      4.10 o 
  -6   3   2       60.76       56.82      3.67 o 
  -5   3   2      275.89      259.31      9.46 o 
  -4   3   2     1136.67     1082.14     39.33 o 
  -3   3   2      620.50      554.91     17.71 o 
  -2   3   2        0.29        0.29      1.15 o 
  -1   3   2      557.48      567.87     18.00 o 
   0   3   2        7.68        3.91      0.96 o 
   1   3   2     2023.51     1959.63     60.62 o 
   2   3   2      217.32      207.43      7.55 o 
   3   3   2      412.69      413.04     14.07 o 
   4   3   2      153.14      140.91     14.00 o 
   5   3   2      148.41      138.21      7.61 o 
   6   3   2       80.99       81.74      7.66 o 
   7   3   2       40.09       29.80      7.53 o 
   8   3   2        6.36        3.04      6.54 o 
  -9   4   2      106.20      110.12     13.07 o 
  -8   4   2      202.39      212.72     18.37 o 
  -7   4   2       42.70       43.64      4.77 o 
  -6   4   2      209.04      222.14     11.65 o 
  -5   4   2      933.63      906.52     33.66 o 
  -4   4   2      144.67      137.30      5.51 o 
  -3   4   2        0.09        1.85      1.91 o 
  -2   4   2      929.43      958.80     30.08 o 
  -1   4   2      703.14      792.41     25.00 o 
   0   4   2     1453.64     1452.83     45.31 o 
   1   4   2        1.75        0.78      1.14 o 
   2   4   2     1814.47     1730.12     53.76 o 
   3   4   2      115.83      112.50      6.32 o 
   4   4   2       80.96       75.35      5.37 o 
   5   4   2        4.67        2.63      2.57 o 
   6   4   2       91.10       88.69      6.71 o 
   7   4   2       12.24        4.30      6.36 o 
 -10   5   2       18.33       25.37      9.13 o 
  -7   5   2       20.69       28.67      5.14 o 
  -6   5   2       29.94       35.04      5.41 o 
  -5   5   2      230.48      209.40     12.38 o 
  -4   5   2        5.57        4.25      3.26 o 
  -3   5   2        3.32        2.14      1.80 o 
  -2   5   2     1164.98     1168.74     36.83 o 
  -1   5   2       95.93      108.20      4.85 o 
   0   5   2        8.13        7.46      1.59 o 
   1   5   2      881.03      829.13     26.81 o 
   2   5   2      201.58      216.24     10.60 o 
   3   5   2       31.70       29.19      3.76 o 
   4   5   2       33.30       37.13     13.63 o 
   5   5   2      293.84      282.58     13.55 o 
   6   5   2       86.23       74.58      8.45 o 
   7   5   2       12.50       30.33      9.94 o 
  -9   6   2        0.02       -2.64      6.46 o 
  -8   6   2       62.84       50.00      9.72 o 
  -7   6   2      113.02      117.78     13.52 o 
  -6   6   2       22.25       22.23      3.67 o 
  -5   6   2      105.93      110.87      7.24 o 
  -4   6   2      394.04      416.70     20.99 o 
  -3   6   2      733.14      697.86     29.94 o 
  -2   6   2      103.14      118.08      6.99 o 
  -1   6   2       76.22       67.75      3.89 o 
   0   6   2      424.01      433.17     14.87 o 
   1   6   2      628.26      562.97     23.40 o 
   2   6   2        1.15        3.20      3.47 o 
   3   6   2        3.10        8.31      3.51 o 
   4   6   2      223.22      210.24     11.12 o 
   5   6   2      169.14      159.67      9.77 o 
   6   6   2        2.62        0.59      3.70 o 
  -9   7   2       32.64       36.97     10.94 o 
  -8   7   2       80.92       58.72     10.94 o 
  -7   7   2       25.26       38.76      5.23 o 
  -6   7   2      203.09      212.38     12.23 o 
  -5   7   2       82.83       79.15      6.78 o 
  -4   7   2       79.90       81.41      6.72 o 
  -3   7   2        0.46        2.64      2.29 o 
  -2   7   2       77.08       72.71      5.38 o 
  -1   7   2       17.74       20.71      3.11 o 
   0   7   2      509.21      518.58     27.09 o 
   1   7   2       99.71      107.34      9.93 o 
   2   7   2      231.55      245.01     12.14 o 
   3   7   2      191.30      194.44     10.91 o 
   4   7   2      127.12      128.53      8.97 o 
   5   7   2        1.23        3.21      3.86 o 
  -8   8   2       14.76       19.47      8.55 o 
  -7   8   2       24.32       26.76      7.98 o 
  -6   8   2       83.10       87.02      7.29 o 
  -5   8   2       47.88       48.26      5.42 o 
  -4   8   2       11.79       12.82      3.38 o 
  -3   8   2       26.94       34.60      5.18 o 
  -2   8   2       74.96       72.07      5.68 o 
  -1   8   2       42.82       60.20      7.87 o 
   0   8   2        1.78        7.36      4.21 o 
   1   8   2      138.03      153.80     13.29 o 
   2   8   2       40.22       42.65      7.24 o 
   3   8   2        7.90       10.53      4.39 o 
   4   8   2        6.04        9.42      7.47 o 
  -7   9   2       50.02       55.81     10.82 o 
  -6   9   2       16.88       18.80      4.62 o 
  -5   9   2       13.49       19.41     11.24 o 
  -4   9   2       31.82       42.50      5.15 o 
  -3   9   2      107.81      107.64      7.78 o 
  -2   9   2       29.20       25.54      6.11 o 
  -1   9   2        8.90        7.98      5.19 o 
   1   9   2       20.15       23.72      7.33 o 
   2   9   2        7.58        4.83      6.57 o 
  -6  10   2        0.03       -2.17      4.16 o 
  -5  10   2       13.96       14.71      4.47 o 
  -4  10   2       42.41       43.66      8.09 o 
  -3  10   2        0.22        1.16      5.11 o 
  -2  10   2        0.49       -2.64      5.06 o 
  -1  10   2        0.70        7.59      5.80 o 
   0  10   2       11.14        9.60      6.78 o 
  -2 -10   3       31.94       42.64      6.47 o 
  -1 -10   3       11.71       17.23      4.79 o 
   0 -10   3       30.91       23.83      7.49 o 
   1 -10   3       29.70       42.83      6.97 o 
   5 -10   3       13.92       23.46      8.48 o 
  -4  -9   3       41.74       65.30     12.11 o 
  -3  -9   3       49.21       54.11      6.59 o 
  -2  -9   3       13.60       12.86      8.66 o 
  -1  -9   3        1.34        6.35      5.14 o 
   0  -9   3      255.09      295.63     14.24 o 
   1  -9   3       60.59       64.43      5.96 o 
   2  -9   3       27.15       30.55      6.79 o 
   3  -9   3       18.16        8.34      4.14 o 
   4  -9   3      174.38      180.67     16.51 o 
   5  -9   3       24.05       32.14      8.08 o 
   6  -9   3        0.38        0.74      5.98 o 
   7  -9   3       11.52        6.07      7.52 o 
  -5  -8   3       46.95       44.96      6.16 o 
  -4  -8   3       61.33       73.99      6.87 o 
  -3  -8   3       15.10       10.97      3.73 o 
  -2  -8   3       27.70       29.81      7.14 o 
  -1  -8   3       32.43       31.82      6.91 o 
   0  -8   3      181.76      194.21      9.96 o 
   1  -8   3       25.53       31.96      5.38 o 
   2  -8   3      178.44      155.01     12.15 o 
   3  -8   3      187.72      192.68      8.33 o 
   4  -8   3       22.65       24.49      4.62 o 
   5  -8   3       87.96       88.13     11.11 o 
   6  -8   3       25.07       25.21      7.63 o 
   7  -8   3        1.83        0.38      6.39 o 
   8  -8   3        3.96       -0.63      7.81 o 
  -6  -7   3       19.55       21.07      4.90 o 
  -5  -7   3      134.29      125.76      8.76 o 
  -4  -7   3        4.07        1.10      3.18 o 
  -3  -7   3        2.46        1.35      2.64 o 
  -2  -7   3       85.25       87.00      6.24 o 
  -1  -7   3      235.56      251.37     11.65 o 
   0  -7   3       29.40       24.92      4.04 o 
   1  -7   3      106.06      104.90      6.38 o 
   2  -7   3       26.00       29.22      2.92 o 
   3  -7   3        2.35       -1.41      2.21 o 
   4  -7   3        4.77        5.64      3.16 o 
   5  -7   3        7.75        6.22      3.18 o 
   6  -7   3       27.83       41.30      7.46 o 
   7  -7   3       34.01       31.47      8.69 o 
   8  -7   3        0.54       -2.12      4.99 o 
  -7  -6   3       12.41        8.78      4.07 o 
  -6  -6   3       43.94       43.39      5.29 o 
  -5  -6   3        2.76        2.96      3.67 o 
  -4  -6   3      195.13      167.83      9.04 o 
  -3  -6   3      129.51      128.61      7.45 o 
  -2  -6   3      312.14      320.78     13.86 o 
  -1  -6   3      121.33      107.43      6.32 o 
   0  -6   3      492.92      492.72     19.61 o 
   1  -6   3        3.39        3.50      1.68 o 
   2  -6   3        9.16       11.73      2.08 o 
   3  -6   3        2.91        0.85      1.71 o 
   4  -6   3       16.22       16.47      3.77 o 
   5  -6   3      132.62      124.03      8.28 o 
   6  -6   3       24.18       27.34      4.51 o 
   7  -6   3        8.08       19.26      4.34 o 
   8  -6   3       58.11       62.47     10.50 o 
   9  -6   3       24.20       23.79      9.11 o 
  -7  -5   3        0.86       -0.27      3.26 o 
  -6  -5   3       47.24       38.75      4.70 o 
  -5  -5   3      251.33      238.49     11.94 o 
  -4  -5   3      130.87       93.94     10.77 o 
  -3  -5   3       54.16       50.89     11.34 o 
  -2  -5   3        0.24       -0.94      4.29 o 
  -1  -5   3      489.57      483.91     19.11 o 
   0  -5   3       95.00       93.48      4.35 o 
   1  -5   3     1165.66     1154.13     44.70 o 
   2  -5   3      102.63      116.29      5.19 o 
   3  -5   3     1070.69     1066.96     34.26 o 
   4  -5   3      780.36      758.24     25.01 o 
   5  -5   3      170.09      162.53      9.22 o 
   6  -5   3      133.89      145.01      8.76 o 
   7  -5   3      222.46      232.53     18.04 o 
   8  -5   3       66.13       72.92     13.04 o 
   9  -5   3        6.91        6.07      5.82 o 
  -8  -4   3        0.17       -0.48      5.88 o 
  -7  -4   3       41.01       53.42      7.10 o 
  -6  -4   3       14.66       11.67      3.21 o 
  -5  -4   3      380.97      349.09     15.08 o 
  -4  -4   3        8.51        4.74      2.24 o 
  -3  -4   3       40.22       36.45      3.44 o 
  -2  -4   3      285.77      253.64     10.85 o 
  -1  -4   3     3479.22     3597.77    110.66 o 
   0  -4   3      971.74      991.72     31.18 o 
   1  -4   3      740.62      832.97     32.68 o 
   2  -4   3     4557.23     4929.44    196.14 o 
   3  -4   3      147.59      140.28      5.85 o 
   4  -4   3        1.47        2.30      1.38 o 
   5  -4   3      209.29      203.37     12.66 o 
   6  -4   3       82.94       78.63      7.91 o 
   7  -4   3      132.42      135.79      8.61 o 
   8  -4   3       40.29       45.06      5.94 o 
   9  -4   3       24.38       33.68      5.60 o 
  -9  -3   3        2.97        0.18      3.74 o 
  -8  -3   3       80.86      112.86      8.02 o 
  -7  -3   3      175.95      180.14     15.41 o 
  -6  -3   3      218.14      193.65      9.62 o 
  -5  -3   3       41.99       39.15      5.51 o 
  -4  -3   3      259.43      262.55     11.49 o 
  -3  -3   3      959.54      977.10     36.21 o 
  -2  -3   3     1899.74     1760.85     63.58 o 
  -1  -3   3      275.04      313.18     10.42 o 
   0  -3   3     1587.31     1754.39     54.29 o 
   1  -3   3     7226.62     8105.25    247.40 o 
   2  -3   3      873.46     1029.96     32.38 o 
   3  -3   3      316.39      350.57     11.97 o 
   4  -3   3        9.16       12.24      1.49 o 
   5  -3   3     1512.41     1429.87    109.54 o 
   6  -3   3        4.26        5.08      5.40 o 
   7  -3   3        6.47        8.62      3.26 o 
   8  -3   3       15.25       19.86      4.40 o 
   9  -3   3       81.78       84.67      7.86 o 
  -9  -2   3       51.02       63.85      7.94 o 
  -8  -2   3       40.44       38.23      7.20 o 
  -7  -2   3      412.05      424.14     17.95 o 
  -6  -2   3      135.67      131.43      7.16 o 
  -5  -2   3      905.04      827.95     31.37 o 
  -4  -2   3     1820.57     1904.90     59.15 o 
  -3  -2   3     3673.93     3560.73    109.07 o 
  -2  -2   3     1070.34     1159.77     42.14 o 
  -1  -2   3     6962.59     7480.44    228.78 o 
   0  -2   3     3948.62     4339.87    132.82 o 
   1  -2   3     3595.80     4014.26    158.79 o 
   2  -2   3       19.99       29.23      1.71 o 
   3  -2   3     1177.68     1161.77     36.51 o 
   4  -2   3     2163.52     2255.25     69.60 o 
   5  -2   3      758.06      688.97     39.52 o 
   6  -2   3      283.81      320.21     26.92 o 
   7  -2   3       22.74       21.29      6.83 o 
   8  -2   3       28.37       36.38      5.37 o 
   9  -2   3       18.99       20.57      4.99 o 
  -9  -1   3       89.55      105.00      8.58 o 
  -8  -1   3      114.08      120.70      7.64 o 
  -7  -1   3       45.14       45.18      4.30 o 
  -6  -1   3      928.62      945.96     35.65 o 
  -5  -1   3      316.15      295.53     12.39 o 
  -4  -1   3        3.20        2.25      1.16 o 
  -3  -1   3      379.05      454.96     14.69 o 
  -2  -1   3      604.45      576.13     18.12 o 
  -1  -1   3     3400.09     3678.06    130.35 o 
   0  -1   3     1252.43     1266.46     39.14 o 
   1  -1   3      105.42      137.95      6.49 o 
   2  -1   3      888.78      811.35     31.64 o 
   3  -1   3      582.01      545.11     17.60 o 
   4  -1   3      464.68      423.24     18.83 o 
   5  -1   3      159.34      163.39     14.14 o 
   6  -1   3       78.01       77.45      7.30 o 
   7  -1   3      112.95      113.93     19.93 o 
   8  -1   3       57.53       51.60      5.99 o 
   9  -1   3       10.37        7.01      6.51 o 
 -10   0   3      104.77      116.99     12.62 o 
  -9   0   3       47.77       55.52      8.46 o 
  -8   0   3        0.24        1.99      2.52 o 
  -7   0   3      378.44      384.70     16.19 o 
  -6   0   3      610.95      546.34     18.39 o 
  -5   0   3       62.70       66.60      4.35 o 
  -4   0   3      469.15      412.74     13.60 o 
  -3   0   3     1218.72     1288.62     39.88 o 
  -2   0   3      209.37      189.02      7.75 o 
  -1   0   3     1298.80     1448.81     44.53 o 
   0   0   3      731.71      834.86     30.35 o 
   1   0   3     3673.03     3771.84    115.95 o 
   2   0   3       83.77       84.07      3.39 o 
   3   0   3       17.15       12.47      1.28 o 
   4   0   3        7.19        6.28      1.27 o 
   5   0   3      374.32      385.48     16.82 o 
   6   0   3      138.07      144.13      8.33 o 
   7   0   3       57.82       62.67      5.95 o 
   8   0   3       42.07       53.77      8.83 o 
   9   0   3       37.08       30.17      8.29 o 
  -9   1   3       28.95       38.53      7.81 o 
  -8   1   3      153.22      141.21     10.21 o 
  -7   1   3      203.87      212.85      8.53 o 
  -6   1   3        7.32        4.91      1.99 o 
  -5   1   3      241.46      262.43     10.95 o 
  -4   1   3      897.20     1056.32     32.89 o 
  -3   1   3     3601.03     4012.71    122.15 o 
  -2   1   3      920.20      983.33     30.37 o 
  -1   1   3      673.29      586.01     18.30 o 
   0   1   3    10758.32    11263.30    343.77 o 
   1   1   3       13.95       18.63      2.77 o 
   2   1   3       32.02       47.39      3.87 o 
   3   1   3      163.17      132.75      5.22 o 
   4   1   3     2195.44     2342.14     72.58 o 
   5   1   3      556.38      534.94     18.65 o 
   6   1   3       37.41       47.58      8.74 o 
   7   1   3       94.69      102.98     10.92 o 
   8   1   3      168.98      149.77     14.19 o 
  -8   2   3      253.43      205.14     15.39 o 
  -7   2   3      191.95      190.52      9.35 o 
  -6   2   3       36.98       51.20      4.14 o 
  -5   2   3      208.23      205.66      7.70 o 
  -4   2   3     1694.31     1770.48     54.38 o 
  -3   2   3       94.68      138.18     10.25 o 
  -2   2   3      131.24      142.43     10.09 o 
  -1   2   3      807.77      944.54     29.40 o 
   0   2   3     7395.05     7893.15    240.75 o 
   1   2   3      224.81      246.29     20.59 o 
   2   2   3      617.41      741.96     28.90 o 
   3   2   3     2053.50     2072.30     64.31 o 
   4   2   3      617.01      622.82     20.63 o 
   5   2   3      729.33      674.95     22.50 o 
   6   2   3      127.84      118.49     11.46 o 
   7   2   3      134.40      128.38     12.88 o 
   8   2   3       16.55       11.17      5.80 o 
  -9   3   3       93.47       89.05     11.03 o 
  -8   3   3      111.86       72.04      8.81 o 
  -7   3   3      561.56      454.34     28.66 o 
  -6   3   3     1131.04      988.06     66.15 o 
  -5   3   3      634.90      570.40     35.83 o 
  -4   3   3       84.64       96.32      8.54 o 
  -3   3   3     1586.70     1614.02     49.77 o 
  -2   3   3      811.72      884.80     36.40 o 
  -1   3   3     1854.71     1838.64     56.67 o 
   0   3   3      268.26      343.11     11.42 o 
   1   3   3      483.56      487.91     15.96 o 
   2   3   3     1247.53     1239.60     44.50 o 
   3   3   3      672.63      674.71     22.09 o 
   4   3   3       91.86       99.65      5.02 o 
   5   3   3      109.08      108.68      6.85 o 
   6   3   3      203.83      193.81     15.25 o 
   7   3   3       84.58       73.62     10.76 o 
   8   3   3       13.92       21.41      9.52 o 
 -10   4   3       13.22       10.16      7.38 o 
  -9   4   3       11.45       12.21      6.28 o 
  -8   4   3      137.28      147.74      9.54 o 
  -7   4   3      184.35      170.33      9.83 o 
  -6   4   3        4.57        2.81      2.57 o 
  -5   4   3       43.54       39.66      4.95 o 
  -4   4   3      799.43      780.02     33.09 o 
  -3   4   3     1491.35     1511.67     46.78 o 
  -2   4   3      276.76      248.04      8.63 o 
  -1   4   3       29.50       30.62      2.11 o 
   0   4   3     2029.68     2059.96     63.89 o 
   1   4   3      178.15      166.17      6.58 o 
   2   4   3      247.89      219.69     10.30 o 
   3   4   3        1.66        0.10      1.84 o 
   4   4   3       93.61       85.83      9.78 o 
   5   4   3      100.89       94.91      6.71 o 
   6   4   3      145.49      146.11     14.28 o 
   7   4   3       29.36       32.29      8.72 o 
 -10   5   3        0.12        3.83      7.38 o 
  -9   5   3       14.36       14.33      7.22 o 
  -8   5   3      211.94      210.61     12.11 o 
  -7   5   3       33.26       35.34      9.91 o 
  -6   5   3       83.19       81.22      6.20 o 
  -5   5   3      803.81      771.97     33.16 o 
  -4   5   3     1456.23     1431.12     59.02 o 
  -3   5   3        1.14        1.18      1.91 o 
  -2   5   3      283.19      281.75      9.98 o 
  -1   5   3      724.42      708.76     22.92 o 
   0   5   3       64.53       67.74      3.68 o 
   1   5   3      128.06      127.95      7.66 o 
   2   5   3       57.86       61.55      7.12 o 
   3   5   3      287.97      289.42     13.11 o 
   4   5   3      126.72      127.30      7.94 o 
   5   5   3       70.97       83.92      6.67 o 
   6   5   3       21.08       39.35      9.22 o 
  -9   6   3        9.98       11.43      7.89 o 
  -8   6   3       49.49       56.47      6.47 o 
  -7   6   3       25.04       26.84      5.19 o 
  -6   6   3        1.44        3.23      3.99 o 
  -5   6   3      629.62      638.47     28.15 o 
  -4   6   3       29.78       33.62      3.90 o 
  -3   6   3       24.10       23.65      5.69 o 
  -2   6   3      131.92      123.74      7.55 o 
  -1   6   3     1106.34     1144.60     47.44 o 
   0   6   3       80.97       79.35      5.42 o 
   1   6   3        2.40        2.15      2.33 o 
   2   6   3      351.14      356.51     15.65 o 
   3   6   3      156.07      168.54      9.57 o 
   4   6   3       18.23       16.53      4.16 o 
   5   6   3        1.12        5.26      3.34 o 
  -9   7   3        8.92       15.88      9.79 o 
  -8   7   3        1.87        1.50      6.52 o 
  -7   7   3      113.60      131.07      9.30 o 
  -6   7   3        2.63        5.88      3.89 o 
  -5   7   3       12.81       10.25      3.33 o 
  -4   7   3        0.37       -1.14      2.15 o 
  -3   7   3      118.01      114.29     18.12 o 
  -2   7   3      280.65      292.38     14.23 o 
  -1   7   3       16.60       23.82      3.37 o 
   0   7   3      123.00      140.35     11.86 o 
   1   7   3      212.60      215.83     13.13 o 
   2   7   3       92.97       97.18      7.34 o 
   3   7   3       24.52       20.69      4.50 o 
   4   7   3        6.76        6.68      4.09 o 
  -8   8   3       28.06       34.15      9.65 o 
  -7   8   3       40.77       38.22      5.62 o 
  -6   8   3       13.50       13.92      3.99 o 
  -5   8   3       32.78       33.11      4.84 o 
  -4   8   3       83.42       83.20      6.72 o 
  -3   8   3      123.02      113.92     12.35 o 
  -2   8   3       34.05       42.08      5.98 o 
  -1   8   3      164.65      163.77     13.74 o 
   0   8   3       15.81        3.34      4.36 o 
   2   8   3        8.88       15.23      6.36 o 
   3   8   3       68.35       77.90     10.39 o 
  -7   9   3        5.61       13.62      4.87 o 
  -6   9   3       10.82       14.32      4.51 o 
  -5   9   3       85.54       78.87      7.06 o 
  -4   9   3       27.20       35.24     11.06 o 
  -3   9   3        1.52       -0.84      3.47 o 
  -2   9   3       34.19       34.55      7.32 o 
  -1   9   3        5.43       -2.17      5.01 o 
   0   9   3        8.26       12.01      5.37 o 
   1   9   3        1.62        3.79      5.79 o 
   2   9   3       30.93       35.79      9.57 o 
  -5  10   3        0.94       -0.23      3.80 o 
  -4  10   3        0.13        1.48      5.64 o 
  -3  10   3        7.95        9.92      5.94 o 
  -2  10   3       17.35       14.96      6.67 o 
  -1  10   3       11.99       16.65      7.49 o 
  -2 -10   4        1.91        5.23      4.55 o 
  -1 -10   4       14.74       18.51      9.03 o 
   0 -10   4       13.04       15.33      5.59 o 
   1 -10   4       16.66       15.59      4.29 o 
   2 -10   4        4.04       -0.87      3.97 o 
   5 -10   4        0.46        7.65      6.60 o 
  -4  -9   4        8.41       12.98      5.21 o 
  -3  -9   4        7.36        3.11      4.66 o 
  -2  -9   4       54.75       55.63      5.92 o 
  -1  -9   4       66.87       56.69      6.21 o 
   0  -9   4        9.12        6.73      3.42 o 
   1  -9   4       68.85       66.55      6.10 o 
   2  -9   4      118.99      138.80      8.54 o 
   4  -9   4       23.67       22.35      7.05 o 
   5  -9   4       27.06       26.97      7.59 o 
   6  -9   4        2.13        0.96      5.94 o 
   7  -9   4        1.59        0.74      7.76 o 
  -5  -8   4        1.75       -0.74      4.42 o 
  -4  -8   4        3.37        6.23      3.46 o 
  -3  -8   4      143.60      146.22      9.08 o 
  -2  -8   4        4.06        4.56      3.13 o 
  -1  -8   4       16.94       12.82      3.46 o 
   0  -8   4      140.49      135.02      8.23 o 
   1  -8   4      724.68      764.95     29.96 o 
   2  -8   4        2.10        0.14      3.91 o 
   3  -8   4        0.52       -4.77      3.31 o 
   4  -8   4      152.17      140.49      9.61 o 
   5  -8   4       74.79       86.12     11.19 o 
   6  -8   4        7.50       13.43      6.91 o 
   7  -8   4        2.38       -3.38      6.06 o 
  -6  -7   4        6.45        5.85      5.37 o 
  -5  -7   4       38.67       29.56      4.86 o 
  -4  -7   4       91.52       76.36      6.33 o 
  -3  -7   4        2.69        1.92      2.89 o 
  -2  -7   4      276.78      269.26     12.43 o 
  -1  -7   4       25.58       21.96      3.35 o 
   0  -7   4        2.33        3.82      2.53 o 
   1  -7   4       23.80       25.33      2.87 o 
   2  -7   4       35.44       38.14      3.29 o 
   3  -7   4       18.14       20.25      3.36 o 
   4  -7   4      290.45      271.34     13.89 o 
   5  -7   4       58.72       58.35      6.25 o 
   6  -7   4       17.45       17.80      4.48 o 
   7  -7   4       51.46       43.92      9.44 o 
   8  -7   4       11.27        6.96      6.71 o 
  -7  -6   4        6.83        7.45      4.10 o 
  -6  -6   4      125.21      135.19     16.37 o 
  -5  -6   4      121.38      106.78      7.33 o 
  -4  -6   4      109.24       87.06      6.59 o 
  -3  -6   4      201.59      195.83     10.88 o 
  -2  -6   4       54.54       49.29      4.24 o 
  -1  -6   4      152.72      135.27     10.04 o 
   0  -6   4      197.71      182.35      7.32 o 
   1  -6   4        3.34        1.13      1.61 o 
   2  -6   4       50.17       46.23      3.27 o 
   3  -6   4      734.81      734.52     24.42 o 
   4  -6   4      177.68      194.11     10.75 o 
   5  -6   4      143.28      162.53      9.74 o 
   6  -6   4       76.83       83.50      7.33 o 
   7  -6   4       46.34       53.34      6.41 o 
   8  -6   4        0.11        1.08      5.56 o 
  -8  -5   4        2.12       -1.02      4.03 o 
  -7  -5   4      149.30      153.97      9.64 o 
  -6  -5   4       43.86       42.84     11.00 o 
  -5  -5   4      107.38       84.82      9.78 o 
  -4  -5   4       14.09        7.99      4.32 o 
  -3  -5   4      438.55      390.93     16.28 o 
  -2  -5   4      200.90      190.89      8.94 o 
  -1  -5   4      975.26      910.38     34.15 o 
   0  -5   4       34.43       30.96      4.12 o 
   1  -5   4      776.27      733.02     23.75 o 
   2  -5   4      884.14      884.06     28.51 o 
   3  -5   4      207.89      205.31      8.11 o 
   4  -5   4      113.10      117.92     10.30 o 
   5  -5   4      164.12      165.22      9.52 o 
   6  -5   4      248.96      253.79     13.06 o 
   7  -5   4       38.46       39.78      5.56 o 
   8  -5   4       20.10       31.94      7.61 o 
   9  -5   4       50.11       53.03      7.25 o 
  -8  -4   4      132.63      127.63     10.73 o 
  -7  -4   4       13.61        8.94      5.32 o 
  -6  -4   4       28.84       26.70      3.99 o 
  -5  -4   4      333.34      333.53     26.10 o 
  -4  -4   4      932.58      868.85     33.12 o 
  -3  -4   4      641.90      582.94     22.71 o 
  -2  -4   4     1490.25     1542.40     56.34 o 
  -1  -4   4       38.54       30.90      2.13 o 
   0  -4   4     2178.29     2257.76     69.77 o 
   1  -4   4       80.98      103.12     12.15 o 
   2  -4   4       61.90       51.00      3.00 o 
   3  -4   4       20.23       20.35      4.81 o 
   4  -4   4      383.93      382.15     17.24 o 
   5  -4   4      248.39      237.94     12.01 o 
   6  -4   4       33.02       30.33      4.56 o 
   7  -4   4      240.57      260.10     14.66 o 
   8  -4   4      104.78      108.18      8.72 o 
   9  -4   4        6.28       13.85      4.82 o 
  -9  -3   4       39.95       36.72      5.58 o 
  -8  -3   4      290.89      311.71     20.53 o 
  -7  -3   4       13.70       17.74      3.70 o 
  -6  -3   4        0.95        4.38      2.46 o 
  -5  -3   4     1330.37     1347.71     49.96 o 
  -4  -3   4     2842.61     2548.00    157.73 o 
  -3  -3   4      736.72      750.93     28.37 o 
  -2  -3   4      193.49      180.18      6.53 o 
  -1  -3   4     4648.92     4726.99    144.96 o 
   0  -3   4      547.94      477.58     15.53 o 
   1  -3   4       53.23       80.66      4.31 o 
   2  -3   4      426.35      504.98     16.50 o 
   3  -3   4      530.51      463.57     19.66 o 
   4  -3   4      261.98      240.31     11.62 o 
   5  -3   4       75.74       78.56      5.99 o 
   6  -3   4      279.38      296.03     14.39 o 
   7  -3   4       25.54       29.29      4.65 o 
   8  -3   4       40.04       28.71      4.97 o 
   9  -3   4        1.07        1.38      3.90 o 
  -9  -2   4      115.16      118.29      8.55 o 
  -8  -2   4       10.79        9.61      5.96 o 
  -7  -2   4      124.35      155.71     16.00 o 
  -6  -2   4      491.67      494.19     20.02 o 
  -5  -2   4      539.85      448.55     19.87 o 
  -4  -2   4     1258.34     1259.31     39.45 o 
  -3  -2   4      942.85     1009.83     31.76 o 
  -2  -2   4       68.67       61.19      4.20 o 
  -1  -2   4      783.50      686.46     21.75 o 
   0  -2   4      351.22      415.93     13.47 o 
   1  -2   4       61.26       77.80      3.21 o 
   2  -2   4     4544.76     4704.70    226.42 o 
   3  -2   4       42.18       28.40      4.32 o 
   4  -2   4      240.90      213.93     10.50 o 
   5  -2   4      411.09      421.72     18.50 o 
   6  -2   4      254.42      263.69     13.04 o 
   7  -2   4       49.51       55.50      5.88 o 
   8  -2   4        1.83        4.80      3.56 o 
   9  -2   4       78.71       80.10      8.10 o 
  -9  -1   4        8.11       15.51      4.09 o 
  -8  -1   4      237.85      264.72     12.81 o 
  -7  -1   4       86.56       94.28      6.49 o 
  -6  -1   4      192.82      186.08      8.95 o 
  -5  -1   4      160.08      175.79      6.88 o 
  -4  -1   4     1091.46     1059.86     33.31 o 
  -3  -1   4      488.55      508.67     16.37 o 
  -2  -1   4     1300.93     1266.99     39.28 o 
  -1  -1   4     5166.97     5501.24    166.61 o 
   0  -1   4     4470.50     5105.50    155.26 o 
   1  -1   4      203.19      208.39      7.24 o 
   2  -1   4       18.58       10.06      1.77 o 
   3  -1   4      635.13      610.49     26.03 o 
   4  -1   4       24.45       35.96      3.68 o 
   5  -1   4      481.81      527.48     22.30 o 
   6  -1   4      202.47      194.06     12.47 o 
   7  -1   4      105.29      114.14     10.75 o 
   8  -1   4       69.60       73.64     11.25 o 
   9  -1   4       66.63       83.98     11.98 o 
  -9   0   4      128.62      138.66      8.93 o 
  -8   0   4       17.15       18.04      3.61 o 
  -7   0   4        5.35        9.99      2.71 o 
  -6   0   4       30.61       27.97      2.76 o 
  -5   0   4      340.08      320.48     11.20 o 
  -4   0   4      394.61      419.76     13.84 o 
  -3   0   4      622.98      660.46     20.87 o 
  -2   0   4     1111.19     1163.60     43.83 o 
  -1   0   4     2179.45     2463.00     75.36 o 
   0   0   4       19.97       21.35      1.56 o 
   1   0   4     2458.60     2382.75     73.44 o 
   2   0   4       33.55       30.02      2.69 o 
   3   0   4      392.47      405.87     13.53 o 
   4   0   4     1229.26     1272.35     40.18 o 
   5   0   4      712.35      700.19     30.12 o 
   6   0   4      230.07      234.87     16.31 o 
   7   0   4      175.92      155.95      9.62 o 
   8   0   4       56.29       47.51      8.85 o 
  -9   1   4      134.12      150.52     13.66 o 
  -8   1   4        5.93        6.09      3.43 o 
  -7   1   4       96.69       89.14      8.68 o 
  -6   1   4      380.51      377.94     13.20 o 
  -5   1   4     1530.26     1593.63     49.47 o 
  -4   1   4      177.35      227.84      8.50 o 
  -3   1   4      823.20      901.74     32.17 o 
  -2   1   4     3233.85     3325.41    101.28 o 
  -1   1   4      383.93      413.18     14.21 o 
   0   1   4      205.98      180.07      6.35 o 
   1   1   4      379.55      444.38     14.39 o 
   2   1   4     2248.56     2239.03     69.22 o 
   3   1   4      381.02      406.04     13.68 o 
   4   1   4      281.32      295.91     10.65 o 
   5   1   4       31.69       39.98      4.37 o 
   6   1   4      181.82      176.98     10.09 o 
   7   1   4       31.58       45.36      8.16 o 
   8   1   4       53.35       65.18     10.29 o 
  -9   2   4       35.71       38.54      7.76 o 
  -8   2   4      103.90      103.84      7.52 o 
  -7   2   4      302.15      287.47     14.30 o 
  -6   2   4      651.16      651.51     29.02 o 
  -5   2   4       17.83       17.37      3.17 o 
  -4   2   4      177.87      193.44      7.04 o 
  -3   2   4     2075.09     2172.98     66.94 o 
  -2   2   4     2517.07     2428.36    146.14 o 
  -1   2   4      819.12      878.05     27.28 o 
   0   2   4     1365.50     1603.85     49.65 o 
   1   2   4    11779.91    12223.23    372.06 o 
   2   2   4        2.79        2.93      1.20 o 
   3   2   4       23.64       33.62      7.70 o 
   4   2   4      299.76      314.76     11.41 o 
   5   2   4      651.37      611.46     47.05 o 
   6   2   4       53.34       40.08      7.63 o 
   7   2   4       20.51       23.08      7.16 o 
   8   2   4       34.59       43.52     10.28 o 
  -9   3   4       38.18       43.82      5.87 o 
  -8   3   4      191.17      168.37     15.29 o 
  -7   3   4      468.97      421.45     21.07 o 
  -6   3   4       31.17       28.46      3.97 o 
  -5   3   4       67.48       65.06      5.12 o 
  -4   3   4      407.54      339.36     15.66 o 
  -3   3   4     5717.73     5274.96    298.59 o 
  -2   3   4        0.58        1.10      1.32 o 
  -1   3   4      403.77      455.76     14.82 o 
   0   3   4      732.22      727.02     23.25 o 
   1   3   4     1300.34     1301.13     40.72 o 
   2   3   4      601.62      615.97     20.23 o 
   3   3   4        4.64        6.06      1.80 o 
   4   3   4      550.92      536.23     18.39 o 
   5   3   4       61.56       72.13      9.28 o 
   6   3   4       45.38       29.83      7.58 o 
   7   3   4       22.36       17.04      7.33 o 
 -10   4   4       64.82       61.89     10.67 o 
  -9   4   4       81.09       68.43     17.19 o 
  -8   4   4       44.50       44.38      7.29 o 
  -7   4   4       12.61       10.24      3.41 o 
  -6   4   4      573.45      512.08     29.66 o 
  -5   4   4      493.49      421.95     19.34 o 
  -4   4   4      513.24      456.14     20.42 o 
  -3   4   4      559.66      544.78     23.70 o 
  -2   4   4     1299.40     1334.46     41.51 o 
  -1   4   4        2.98        5.51      1.39 o 
   0   4   4      226.12      215.22      7.97 o 
   1   4   4        0.91       -0.33      1.39 o 
   2   4   4      245.46      268.60     10.03 o 
   3   4   4      219.11      236.19      9.22 o 
   4   4   4      122.71      121.18      7.42 o 
   5   4   4      145.13      161.14     14.55 o 
   6   4   4       53.69       59.31     10.23 o 
   7   4   4       29.63       53.25     11.57 o 
 -10   5   4       17.14       34.98      9.72 o 
  -9   5   4       30.73       25.25      7.98 o 
  -8   5   4        0.38        2.08      3.26 o 
  -7   5   4      197.88      173.07     10.31 o 
  -6   5   4      220.25      209.72     11.46 o 
  -5   5   4       10.83        6.89      2.55 o 
  -4   5   4       17.10       18.51      3.44 o 
  -3   5   4      585.15      521.25     22.99 o 
  -2   5   4       48.67       59.57      4.58 o 
  -1   5   4      152.00      151.80      6.25 o 
   0   5   4        3.62        5.13      2.37 o 
   1   5   4     1200.75     1203.11     38.34 o 
   2   5   4       32.44       33.73      3.87 o 
   3   5   4        1.45        2.81      2.61 o 
   4   5   4      139.88      126.07     17.26 o 
   5   5   4       72.24       81.02     11.08 o 
   6   5   4        6.77       -1.77      6.41 o 
  -9   6   4        0.05        3.07      7.07 o 
  -8   6   4      113.60      105.16      8.42 o 
  -7   6   4       34.90       34.14      5.14 o 
  -6   6   4        2.75        2.54      2.63 o 
  -5   6   4       17.92       17.75      3.54 o 
  -4   6   4      298.52      296.69     32.01 o 
  -3   6   4      315.95      312.81     15.01 o 
  -2   6   4      216.46      205.98     10.62 o 
  -1   6   4       16.22       11.51      2.71 o 
   0   6   4      511.19      526.64     23.21 o 
   1   6   4       50.81       57.62      5.10 o 
   2   6   4        0.42        4.15      4.72 o 
   3   6   4        8.17        6.55      4.71 o 
   4   6   4       82.94       86.30     18.03 o 
   5   6   4        8.31        9.17      7.48 o 
  -9   7   4        1.18       -0.06      8.51 o 
  -8   7   4       29.72       21.39      4.95 o 
  -7   7   4       10.71       14.30      4.27 o 
  -6   7   4        4.94        8.69      3.60 o 
  -5   7   4        6.74        4.31      2.97 o 
  -4   7   4      505.34      471.92     21.85 o 
  -3   7   4       13.22       15.45      3.32 o 
  -2   7   4       76.65       79.59      6.04 o 
  -1   7   4      440.37      455.05     20.77 o 
   0   7   4      197.39      183.44     14.71 o 
   1   7   4        6.04        5.16      4.44 o 
   2   7   4        7.50        4.89      4.92 o 
   3   7   4       92.29       93.60     14.14 o 
   4   7   4       59.46       57.54      6.74 o 
  -8   8   4       13.82       14.26      5.18 o 
  -7   8   4       40.01       34.69      5.63 o 
  -6   8   4       87.33       88.05      7.63 o 
  -5   8   4        2.33        2.55      4.18 o 
  -4   8   4        0.44       -0.62      2.69 o 
  -3   8   4       61.99       66.87      6.01 o 
  -2   8   4        8.96        5.89      3.20 o 
  -1   8   4       71.61       75.61      9.35 o 
   0   8   4       15.22        9.47      5.45 o 
   2   8   4      163.56      172.02     15.33 o 
   3   8   4       38.53       58.68      9.49 o 
  -7   9   4       42.27       45.54      6.78 o 
  -6   9   4        8.96       11.15      4.50 o 
  -5   9   4        2.96        0.28      3.45 o 
  -4   9   4       26.68       20.07      4.43 o 
  -3   9   4       22.69       34.73      5.08 o 
  -2   9   4       40.51       41.40      8.24 o 
  -1   9   4        0.02       -4.73      4.52 o 
   0   9   4       48.40       60.57      9.36 o 
   1   9   4       39.77       47.68      9.97 o 
  -5  10   4        4.64        9.43      7.91 o 
  -4  10   4       30.53       29.71      9.01 o 
  -3  10   4        5.67        3.26      6.51 o 
  -2  10   4        1.16       -2.09      6.35 o 
  -1  10   4       42.52       54.24     10.58 o 
  -2 -10   5       10.51       11.82      4.79 o 
  -1 -10   5        3.46        3.32      6.30 o 
   0 -10   5        6.38        8.10      3.65 o 
   1 -10   5       22.17       18.76      4.45 o 
   2 -10   5        6.75       12.63      6.79 o 
   5 -10   5        6.32        4.95      6.83 o 
  -4  -9   5       61.27       75.53      7.50 o 
  -3  -9   5       66.81       57.60      8.16 o 
  -2  -9   5       18.80       23.20      4.60 o 
  -1  -9   5      133.00      133.50      8.60 o 
   0  -9   5      153.69      166.58      9.72 o 
   1  -9   5       14.53       12.69      3.73 o 
   2  -9   5        4.38       -0.34      5.29 o 
   4  -9   5        1.95        0.04      3.81 o 
   5  -9   5       11.63       13.60      6.47 o 
   6  -9   5        3.23        7.08      6.54 o 
  -5  -8   5       52.78       50.63     10.60 o 
  -4  -8   5       37.95       33.92      7.71 o 
  -3  -8   5        0.29       -3.94      2.63 o 
  -2  -8   5       87.13       83.43      6.66 o 
  -1  -8   5      144.30      162.07      9.10 o 
   0  -8   5       87.08       85.64      6.31 o 
   1  -8   5       11.67       14.91      3.37 o 
   2  -8   5        7.56        6.50      2.80 o 
   3  -8   5       66.80       85.58      9.91 o 
   4  -8   5       81.05       94.67      7.98 o 
   5  -8   5        1.80        2.35      3.74 o 
   6  -8   5       13.37       15.39      4.79 o 
   7  -8   5       26.53       33.24      9.20 o 
  -6  -7   5       71.65       77.12      7.33 o 
  -5  -7   5       22.11       25.62      4.70 o 
  -4  -7   5       36.68       35.04      4.74 o 
  -3  -7   5       57.51       40.85      6.26 o 
  -2  -7   5       67.17       75.32      5.74 o 
  -1  -7   5        3.58        2.90      2.23 o 
   0  -7   5       75.53       74.21      9.32 o 
   1  -7   5      311.18      285.77     12.72 o 
   2  -7   5      223.03      228.27      9.17 o 
   3  -7   5       46.58       48.80      5.33 o 
   4  -7   5       13.32       14.09      3.97 o 
   5  -7   5      211.48      225.08     12.78 o 
   6  -7   5       11.28        9.14      4.31 o 
   7  -7   5        0.05       -5.55      5.48 o 
   8  -7   5        0.17       -5.37      6.48 o 
  -7  -6   5       21.87       21.34      4.97 o 
  -6  -6   5       52.92       44.20      5.34 o 
  -5  -6   5       40.40       33.68      4.50 o 
  -4  -6   5       11.81       12.94      3.18 o 
  -3  -6   5       49.30       48.84      4.51 o 
  -2  -6   5      152.78      151.13      7.89 o 
  -1  -6   5       29.72       39.25      4.44 o 
   0  -6   5       84.86       74.31      5.06 o 
   1  -6   5      358.46      357.27     12.65 o 
   2  -6   5       10.15        5.94      2.13 o 
   3  -6   5       20.04       19.99      3.72 o 
   4  -6   5       45.74       47.50      8.90 o 
   5  -6   5      105.20      119.19     11.46 o 
   6  -6   5        6.19        4.67      3.72 o 
   7  -6   5        5.76        9.54      4.13 o 
   8  -6   5       46.17       59.94      7.25 o 
  -8  -5   5        3.79        1.53      4.14 o 
  -7  -5   5       38.66       35.60      5.00 o 
  -6  -5   5        4.77        0.20      2.94 o 
  -5  -5   5       22.45       18.79      3.55 o 
  -4  -5   5      172.87      165.50      8.60 o 
  -3  -5   5      502.84      466.06     18.94 o 
  -2  -5   5      257.83      236.85     10.64 o 
  -1  -5   5      944.63      940.87     35.29 o 
   0  -5   5      544.79      529.48     17.64 o 
   1  -5   5       40.89       39.03      2.78 o 
   2  -5   5      472.93      514.12     21.73 o 
   3  -5   5      138.18      132.10      8.52 o 
   4  -5   5      226.60      217.90     11.52 o 
   5  -5   5       10.18        8.36      3.16 o 
   6  -5   5       61.97       56.76      6.19 o 
   7  -5   5       47.88       50.72      6.29 o 
   8  -5   5       26.28       30.29      5.88 o 
  -8  -4   5       12.82       18.16      6.15 o 
  -7  -4   5        0.79        0.54      3.10 o 
  -6  -4   5      138.40      155.49      8.86 o 
  -5  -4   5      232.64      227.21     10.81 o 
  -4  -4   5      196.42      188.87      9.21 o 
  -3  -4   5      570.39      508.69     20.11 o 
  -2  -4   5     1178.98     1091.06     40.43 o 
  -1  -4   5        1.70        2.68      1.17 o 
   0  -4   5        2.26        0.55      1.13 o 
   1  -4   5      657.74      668.64     21.63 o 
   2  -4   5      868.10      860.91     31.59 o 
   3  -4   5      529.66      532.98     26.21 o 
   4  -4   5        0.70       -1.11      2.19 o 
   5  -4   5      457.44      458.47     20.46 o 
   6  -4   5      396.94      398.22     23.92 o 
   7  -4   5       99.12      102.98      8.34 o 
   8  -4   5        0.13        0.82      3.43 o 
   9  -4   5       28.91       52.14      7.24 o 
  -9  -3   5        0.54        3.43      5.17 o 
  -8  -3   5       25.44       28.34      4.74 o 
  -7  -3   5      402.94      406.63     17.71 o 
  -6  -3   5       20.40       17.10      4.75 o 
  -5  -3   5      121.95      108.49      6.56 o 
  -4  -3   5      181.35      172.14      8.32 o 
  -3  -3   5     1045.10      922.92     34.48 o 
  -2  -3   5      494.38      507.94     16.57 o 
  -1  -3   5     2371.01     2568.13     79.22 o 
   0  -3   5     1015.84     1105.83     34.64 o 
   1  -3   5     4432.94     4744.17    145.04 o 
   2  -3   5        6.49        5.97      1.87 o 
   3  -3   5      162.45      173.80     14.96 o 
   4  -3   5      413.58      388.67     17.30 o 
   5  -3   5      143.60      134.60      8.38 o 
   6  -3   5        6.33        6.42      3.03 o 
   7  -3   5       32.80       36.87      5.43 o 
   8  -3   5       56.53       67.32      9.65 o 
   9  -3   5       60.06       79.19     11.90 o 
  -9  -2   5       80.17       95.57      7.74 o 
  -8  -2   5      302.71      307.25     14.43 o 
  -7  -2   5      153.69      152.01      8.40 o 
  -6  -2   5      841.42      811.99     31.28 o 
  -5  -2   5      311.22      280.87     19.64 o 
  -4  -2   5     1679.14     1639.94     51.16 o 
  -3  -2   5      104.02       72.01      4.13 o 
  -2  -2   5      312.52      306.20     10.26 o 
  -1  -2   5      657.59      660.94     21.03 o 
   0  -2   5     6920.78     7428.53    227.21 o 
   1  -2   5       57.88       75.94      6.10 o 
   2  -2   5      812.52      839.43     33.48 o 
   3  -2   5      206.38      201.57     13.20 o 
   4  -2   5      397.87      349.75     15.68 o 
   5  -2   5      144.38      139.81      8.29 o 
   6  -2   5       93.61       85.83      6.98 o 
   7  -2   5       21.27       21.75      4.58 o 
   8  -2   5       80.40       75.28      7.47 o 
   9  -2   5        4.63        3.12      4.87 o 
  -9  -1   5       41.02       36.21      5.37 o 
  -8  -1   5       90.10      111.96      7.75 o 
  -7  -1   5       30.53       31.94      4.04 o 
  -6  -1   5      247.69      273.13     12.18 o 
  -5  -1   5      494.60      487.95     20.16 o 
  -4  -1   5     1184.71     1058.25     33.28 o 
  -3  -1   5      666.71      717.61     22.78 o 
  -2  -1   5     1365.88     1467.70     45.50 o 
  -1  -1   5     1623.71     1654.69     51.11 o 
   0  -1   5      328.30      307.22     10.23 o 
   1  -1   5       50.20       38.92      2.23 o 
   2  -1   5      220.98      221.94     10.28 o 
   3  -1   5     2298.05     2197.57     83.89 o 
   4  -1   5       26.62        9.53      3.12 o 
   5  -1   5      260.02      250.22     13.00 o 
   6  -1   5      440.72      450.08     20.35 o 
   7  -1   5        7.88        6.90      3.63 o 
   8  -1   5        6.52        2.70      3.88 o 
 -10   0   5       10.90       18.17      7.08 o 
  -9   0   5       45.63       50.40      7.68 o 
  -8   0   5        0.53       -1.95      2.74 o 
  -7   0   5      484.14      526.91     21.29 o 
  -6   0   5      218.79      220.51      8.55 o 
  -5   0   5      371.96      332.71     11.58 o 
  -4   0   5      352.17      408.17     13.56 o 
  -3   0   5     1033.40     1029.16     32.11 o 
  -2   0   5       20.13       25.73      1.69 o 
  -1   0   5     2345.70     2444.89     97.69 o 
   0   0   5      776.00      953.61     30.06 o 
   1   0   5      160.01      153.11      5.74 o 
   2   0   5     1026.02      970.51     30.77 o 
   3   0   5      386.95      334.27     11.51 o 
   4   0   5      164.57      169.93      9.00 o 
   5   0   5        3.63       -0.82      2.23 o 
   6   0   5       61.12       78.19      6.66 o 
   7   0   5        4.84        4.48      3.47 o 
   8   0   5        7.16        7.00      6.22 o 
  -9   1   5        1.07       13.17      5.33 o 
  -8   1   5      249.67      278.60     19.45 o 
  -7   1   5       59.69       56.06      4.35 o 
  -6   1   5        3.98        4.68      2.67 o 
  -5   1   5       12.42       20.72      2.30 o 
  -4   1   5      965.33     1027.06     32.28 o 
  -3   1   5      122.42      125.27      4.80 o 
  -2   1   5      600.57      556.01     17.66 o 
  -1   1   5      103.21       89.02      4.86 o 
   0   1   5     4536.59     4653.13    142.45 o 
   1   1   5      973.59     1161.18     36.41 o 
   2   1   5       38.33       36.41      2.40 o 
   3   1   5      624.25      607.09     20.00 o 
   4   1   5      119.74      126.25      7.76 o 
   5   1   5      149.54      140.31      8.51 o 
   6   1   5       25.01       26.34      5.84 o 
   7   1   5       98.14       96.19     11.95 o 
   8   1   5       36.89       26.93      8.99 o 
  -9   2   5      221.36      226.10     18.36 o 
  -8   2   5      202.56      183.49     16.85 o 
  -7   2   5        0.27        2.60      2.63 o 
  -6   2   5       20.52       20.03      3.71 o 
  -5   2   5      600.84      597.09     38.44 o 
  -4   2   5     1636.28     1671.75     51.92 o 
  -3   2   5        0.63        2.55      1.71 o 
  -2   2   5      946.39      986.33     40.41 o 
  -1   2   5     2790.56     2840.13     86.53 o 
   0   2   5      538.51      695.29     22.13 o 
   1   2   5      946.52     1025.11     32.47 o 
   2   2   5       27.47       31.68      2.49 o 
   3   2   5      823.72      772.66     25.16 o 
   4   2   5      281.86      268.09     12.90 o 
   5   2   5       33.67       46.66      5.22 o 
   6   2   5      174.73      181.57     15.17 o 
   7   2   5      148.52      152.28     15.41 o 
  -9   3   5      123.07      108.68      8.53 o 
  -8   3   5        1.57        2.31      3.09 o 
  -7   3   5      141.38      125.03      8.24 o 
  -6   3   5      557.94      529.27     23.77 o 
  -5   3   5      340.99      284.76     13.88 o 
  -4   3   5      123.85      113.10      7.02 o 
  -3   3   5      292.60      276.69     13.01 o 
  -2   3   5     1053.75      985.49     40.80 o 
  -1   3   5       64.93       80.22      4.14 o 
   0   3   5      222.43      268.60      9.49 o 
   1   3   5     1234.43     1348.25     42.47 o 
   2   3   5     2169.44     2127.07     66.43 o 
   3   3   5      180.19      160.45      6.93 o 
   4   3   5      219.07      224.65     13.07 o 
   5   3   5      456.20      420.20     26.11 o 
   6   3   5      108.22      124.49     13.77 o 
   7   3   5        2.29       -0.30      6.83 o 
 -10   4   5       24.59       24.21      8.38 o 
  -9   4   5        6.79        3.76      3.91 o 
  -8   4   5      142.51      126.61      9.09 o 
  -7   4   5      464.62      400.93     19.34 o 
  -6   4   5      158.93      138.74      8.58 o 
  -5   4   5      402.64      382.02     17.95 o 
  -4   4   5      638.24      610.49     38.56 o 
  -3   4   5      137.21      125.49      7.43 o 
  -2   4   5      281.56      270.28     12.85 o 
  -1   4   5      407.84      400.60     13.48 o 
   0   4   5      155.87      146.67      6.16 o 
   1   4   5     1360.49     1290.56     40.73 o 
   2   4   5      163.29      153.06      7.94 o 
   3   4   5      533.44      494.21     17.80 o 
   4   4   5       97.50       97.34      6.86 o 
   5   4   5      166.62      168.74     15.36 o 
   6   4   5        3.01        5.13      6.90 o 
 -10   5   5        2.72        3.76      7.68 o 
  -9   5   5       84.87       70.91      7.22 o 
  -8   5   5      110.79       85.85     10.57 o 
  -7   5   5        1.95        5.11      3.22 o 
  -6   5   5       47.04       44.15      4.99 o 
  -5   5   5      211.39      200.77     16.56 o 
  -4   5   5      197.42      214.52     12.24 o 
  -3   5   5      188.55      167.45      9.24 o 
  -2   5   5      226.61      234.20     11.60 o 
  -1   5   5      541.07      582.87     25.32 o 
   0   5   5       54.63       64.84      5.55 o 
   1   5   5       13.32       14.13      2.44 o 
   2   5   5      193.37      189.86      9.71 o 
   3   5   5       48.10       61.53      5.41 o 
   4   5   5       39.15       44.54      6.25 o 
   5   5   5       62.42       84.52     11.74 o 
   6   5   5       28.27       32.88     10.28 o 
  -9   6   5       23.37       33.27      9.34 o 
  -8   6   5       15.92       18.50      4.62 o 
  -7   6   5        1.41        3.45      3.40 o 
  -6   6   5      143.47      119.90      8.25 o 
  -5   6   5      495.60      490.59     22.76 o 
  -4   6   5        6.69        6.53      2.56 o 
  -3   6   5      143.32      136.72      9.34 o 
  -2   6   5      448.24      441.36     38.18 o 
  -1   6   5       25.71       26.77      3.58 o 
   0   6   5        0.59        0.70      2.26 o 
   1   6   5        0.59       -2.60      3.43 o 
   2   6   5       47.24       54.88      8.01 o 
   3   6   5        2.76        2.30      3.36 o 
   4   6   5       24.56       35.02      8.87 o 
   5   6   5       29.29       43.36     10.24 o 
  -9   7   5        4.05        0.17      8.03 o 
  -8   7   5        0.55       -3.23      3.86 o 
  -7   7   5      117.17      119.45     14.66 o 
  -6   7   5       52.27       47.96      5.74 o 
  -5   7   5       43.79       36.75      5.97 o 
  -4   7   5       93.99       85.98      6.73 o 
  -3   7   5      144.51      140.26      8.74 o 
  -2   7   5      137.22      143.13      8.70 o 
  -1   7   5       70.50       71.14      5.90 o 
   0   7   5        3.15        1.89      4.36 o 
   1   7   5      179.42      186.84     15.09 o 
   2   7   5       68.99       91.04     10.68 o 
   3   7   5       17.93       26.26      6.70 o 
   4   7   5        4.13        6.83      7.30 o 
  -8   8   5       17.59       25.35     10.37 o 
  -7   8   5       26.75       34.64      5.76 o 
  -6   8   5       51.34       50.43     16.25 o 
  -5   8   5        1.26       -1.26      3.03 o 
  -4   8   5       27.59       21.86      9.59 o 
  -3   8   5      111.27      127.62      8.66 o 
  -2   8   5        0.02        1.30      3.06 o 
  -1   8   5       13.80       12.48      5.63 o 
   0   8   5      161.72      153.01     13.98 o 
   1   8   5       53.40       69.27      9.67 o 
   2   8   5       24.96       40.73      9.08 o 
  -6   9   5       24.53       23.16      5.18 o 
  -5   9   5       31.34       29.37      5.25 o 
  -4   9   5       43.96       60.60      6.64 o 
  -3   9   5        0.80        7.31      6.21 o 
  -2   9   5       95.54      114.39     12.91 o 
  -1   9   5       23.22       27.67      7.32 o 
   0   9   5       15.32        8.55      6.07 o 
   1   9   5        5.55        4.56      7.81 o 
  -2 -10   6        3.42        4.76      7.58 o 
  -1 -10   6       13.02       13.00      4.14 o 
   0 -10   6       11.93       17.17      4.44 o 
   1 -10   6       21.17       16.66      7.65 o 
   2 -10   6       10.00       22.40      7.91 o 
   5 -10   6        0.00       -3.04      6.96 o 
  -4  -9   6        6.67        8.17      4.97 o 
  -3  -9   6        9.23        7.97      3.88 o 
  -2  -9   6       18.95       13.85      3.99 o 
  -1  -9   6        7.06        9.58      3.68 o 
   0  -9   6        4.36        8.52      3.64 o 
   1  -9   6        1.04       -2.88      2.96 o 
   2  -9   6        2.25        0.87      5.58 o 
   3  -9   6       17.16       23.13      7.38 o 
   4  -9   6        4.46        6.01      4.19 o 
   5  -9   6       16.81       13.68      4.87 o 
   6  -9   6        9.84       10.67      7.28 o 
  -5  -8   6        0.12        0.93      4.04 o 
  -4  -8   6       44.08       35.49     11.09 o 
  -3  -8   6       84.50       87.79      6.92 o 
  -2  -8   6        4.48        6.41      3.27 o 
  -1  -8   6       11.39        9.20      3.35 o 
   0  -8   6      115.75      112.57     21.18 o 
   1  -8   6      162.98      156.42      8.72 o 
   2  -8   6       55.86       50.58      8.55 o 
   3  -8   6       12.05       10.17      3.79 o 
   4  -8   6      107.57      106.21      8.68 o 
   5  -8   6       17.01       17.27      4.91 o 
   6  -8   6        1.82        8.26      6.22 o 
   7  -8   6        0.79        6.88      5.16 o 
  -6  -7   6       10.79        9.42      6.35 o 
  -5  -7   6        6.04        0.46      3.06 o 
  -4  -7   6       59.12       60.98      7.02 o 
  -3  -7   6        2.37        3.92      2.84 o 
  -2  -7   6        0.49        0.76      2.47 o 
  -1  -7   6        3.87        3.14      2.56 o 
   0  -7   6      897.14      894.20     34.35 o 
   1  -7   6      122.97      138.59      7.74 o 
   2  -7   6      161.57      142.71      8.79 o 
   3  -7   6      187.64      184.77     10.72 o 
   4  -7   6      231.91      210.10     12.05 o 
   5  -7   6        0.65        4.73      3.83 o 
   6  -7   6       31.29       26.58      5.14 o 
   7  -7   6       34.52       41.40      6.69 o 
  -7  -6   6       20.91       17.60      7.02 o 
  -6  -6   6       20.18       17.87      4.36 o 
  -5  -6   6      191.88      195.53     10.52 o 
  -4  -6   6        9.66        9.04      3.11 o 
  -3  -6   6      127.12      114.57     12.99 o 
  -2  -6   6      312.66      275.79     12.43 o 
  -1  -6   6      256.18      243.34     11.07 o 
   0  -6   6        1.64        0.52      1.98 o 
   1  -6   6       66.78       71.00      5.16 o 
   2  -6   6      119.52      114.89     18.65 o 
   3  -6   6      119.90      125.41      8.40 o 
   4  -6   6      112.74      123.93     14.56 o 
   5  -6   6       62.16       52.78      6.04 o 
   6  -6   6       84.11       92.79      8.14 o 
   7  -6   6        4.98        4.57      4.46 o 
   8  -6   6        0.90        0.43      4.47 o 
  -8  -5   6       14.04       19.11      5.15 o 
  -7  -5   6       78.74       86.58      7.14 o 
  -6  -5   6       82.92       89.74     14.08 o 
  -5  -5   6       29.89       25.17      3.93 o 
  -4  -5   6      563.45      545.57     22.17 o 
  -3  -5   6      375.92      339.98     14.58 o 
  -2  -5   6      103.08       92.96      5.82 o 
  -1  -5   6       18.41       18.39      2.67 o 
   0  -5   6      349.25      335.59     17.41 o 
   1  -5   6      177.27      176.18     13.21 o 
   2  -5   6      730.06      730.53     30.54 o 
   3  -5   6       43.79       59.09      8.97 o 
   4  -5   6      200.35      212.15     20.94 o 
   5  -5   6      247.17      241.46     13.04 o 
   6  -5   6       13.42       10.47      4.11 o 
   7  -5   6        1.54       -0.28      3.30 o 
   8  -5   6       13.34       17.29      4.95 o 
  -8  -4   6      141.16      154.33      9.78 o 
  -7  -4   6       93.76       87.44     10.89 o 
  -6  -4   6       75.52       68.09      5.71 o 
  -5  -4   6      128.02      112.12     11.84 o 
  -4  -4   6      516.83      475.37     19.35 o 
  -3  -4   6      163.73      159.06      7.92 o 
  -2  -4   6       54.72       49.39      4.63 o 
  -1  -4   6      288.69      255.98      9.19 o 
   0  -4   6      835.97      831.48     26.61 o 
   1  -4   6      743.10      721.24     23.27 o 
   2  -4   6        0.20       -2.39      2.02 o 
   3  -4   6      562.28      587.03     43.48 o 
   4  -4   6      104.74       99.34      9.31 o 
   5  -4   6      125.99      129.68      8.65 o 
   6  -4   6       14.59       16.37      4.16 o 
   7  -4   6       21.13       21.26      4.59 o 
   8  -4   6       41.17       40.51      6.19 o 
  -9  -3   6       99.27      128.30     15.14 o 
  -8  -3   6       57.16       51.03      5.71 o 
  -7  -3   6       41.99       40.37      6.63 o 
  -6  -3   6        4.59        7.90      3.01 o 
  -5  -3   6      367.59      369.20     22.02 o 
  -4  -3   6      237.67      239.68     12.79 o 
  -3  -3   6       71.53       68.97      4.59 o 
  -2  -3   6       29.75       21.02      1.79 o 
  -1  -3   6     1033.65     1056.45     33.34 o 
   0  -3   6        6.30        8.21      1.31 o 
   1  -3   6        5.20        8.06      1.50 o 
   2  -3   6      185.12      172.10      9.70 o 
   3  -3   6       76.71       75.45      5.71 o 
   4  -3   6      278.23      293.56     14.02 o 
   5  -3   6       19.17        9.51      3.13 o 
   6  -3   6      295.88      305.50     15.42 o 
   7  -3   6      201.68      205.16     13.63 o 
   8  -3   6        1.50       -1.13      3.72 o 
  -9  -2   6       43.24       47.20     13.43 o 
  -8  -2   6        5.06        9.35      4.06 o 
  -7  -2   6      103.53      110.54     19.29 o 
  -6  -2   6      333.36      357.78     15.35 o 
  -5  -2   6      561.48      502.05     20.01 o 
  -4  -2   6        6.38       14.36      1.92 o 
  -3  -2   6     1096.25     1164.74     36.71 o 
  -2  -2   6      544.60      469.43     15.37 o 
  -1  -2   6      212.77      243.65      8.45 o 
   0  -2   6       82.92       90.59      3.91 o 
   1  -2   6      473.36      469.59     15.57 o 
   2  -2   6      869.20      890.46     35.51 o 
   3  -2   6        2.69        7.58      2.44 o 
   4  -2   6       10.45        9.31      3.49 o 
   5  -2   6      834.64      861.70     35.65 o 
   6  -2   6       38.48       38.89      5.70 o 
   7  -2   6       12.83       11.69      3.91 o 
   8  -2   6        0.17       -2.45      4.73 o 
  -9  -1   6        5.34        3.24      4.87 o 
  -8  -1   6       46.36       72.41      6.35 o 
  -7  -1   6      505.75      510.46     20.94 o 
  -6  -1   6      258.73      230.55     10.73 o 
  -5  -1   6      816.58      875.10     34.27 o 
  -4  -1   6      492.57      539.81     17.62 o 
  -3  -1   6      517.82      522.72     16.97 o 
  -2  -1   6      153.20      206.33      7.38 o 
  -1  -1   6       20.84       19.86      1.66 o 
   0  -1   6       37.24       33.19      2.17 o 
   1  -1   6     2331.67     2301.49     72.05 o 
   2  -1   6      199.49      180.66      6.75 o 
   3  -1   6     1058.45     1071.42     54.99 o 
   4  -1   6      520.84      512.84     22.05 o 
   5  -1   6      452.64      466.67     20.80 o 
   6  -1   6       41.50       48.91      5.77 o 
   7  -1   6       35.69       30.85      5.25 o 
   8  -1   6       20.29       31.00      5.96 o 
 -10   0   6        0.09        6.51      6.20 o 
  -9   0   6       53.36       70.52      9.14 o 
  -8   0   6       90.42       80.34      8.80 o 
  -7   0   6      110.41      102.79      6.68 o 
  -6   0   6      163.31      170.36      7.01 o 
  -5   0   6      395.23      405.94     13.83 o 
  -4   0   6      584.29      587.16     19.07 o 
  -3   0   6      966.23      922.33     29.02 o 
  -2   0   6     1512.73     1513.60     46.87 o 
  -1   0   6     1478.21     1472.61     45.81 o 
   0   0   6      628.34      604.34     19.63 o 
   1   0   6      273.77      272.67     16.19 o 
   2   0   6     1206.19     1113.28     35.11 o 
   3   0   6       69.84       71.23      5.44 o 
   4   0   6       42.60       46.45      4.63 o 
   5   0   6        0.74        1.86      3.09 o 
   6   0   6      109.67      103.98      8.08 o 
   7   0   6      150.57      135.33      9.92 o 
   8   0   6       23.62       30.04      8.94 o 
 -10   1   6       46.21       59.98     10.24 o 
  -9   1   6       41.46       38.50      7.79 o 
  -8   1   6        0.30       14.14      5.29 o 
  -7   1   6       63.65       68.99      5.68 o 
  -6   1   6      540.36      535.78     23.49 o 
  -5   1   6      373.54      370.14     12.77 o 
  -4   1   6      601.43      572.31     18.58 o 
  -3   1   6     1839.04     1884.59     58.15 o 
  -2   1   6     3556.31     3679.32    112.47 o 
  -1   1   6      103.00       98.49      4.19 o 
   0   1   6      681.15      648.24     21.07 o 
   1   1   6       49.62       33.33      2.99 o 
   2   1   6      201.05      185.35     20.00 o 
   3   1   6      668.09      609.82     25.31 o 
   4   1   6      631.09      580.40     24.64 o 
   5   1   6      160.62      179.05     10.39 o 
   6   1   6      261.78      239.23     13.20 o 
   7   1   6       79.81       80.96     11.58 o 
 -10   2   6       13.28       13.21      7.07 o 
  -9   2   6        0.10       -1.91      4.62 o 
  -8   2   6       16.84       29.37     11.43 o 
  -7   2   6      128.26      133.86      8.53 o 
  -6   2   6      285.71      265.85     13.29 o 
  -5   2   6       11.66       10.23      2.82 o 
  -4   2   6      733.97      752.06     31.84 o 
  -3   2   6     3193.06     3157.88    190.07 o 
  -2   2   6       46.78       43.39      2.55 o 
  -1   2   6       14.00       11.13      3.18 o 
   0   2   6      703.09      747.40     30.75 o 
   1   2   6     1493.79     1649.38     51.67 o 
   2   2   6      170.58      167.81      6.91 o 
   3   2   6       46.16       37.19      3.08 o 
   4   2   6      360.35      361.62     24.91 o 
   5   2   6      167.19      147.44      9.47 o 
   6   2   6       10.52        4.25      6.65 o 
   7   2   6        0.06        2.78      6.92 o 
 -10   3   6        0.00       -1.87      5.72 o 
  -9   3   6       29.49       36.30     14.90 o 
  -8   3   6      359.58      366.12     18.22 o 
  -7   3   6      169.68      175.21     18.66 o 
  -6   3   6       84.00       80.41      9.14 o 
  -5   3   6       98.62       86.69      6.22 o 
  -4   3   6      595.52      497.22     22.09 o 
  -3   3   6      973.01     1029.10     42.82 o 
  -2   3   6       44.88       54.54      4.17 o 
  -1   3   6       83.99       91.30      4.98 o 
   0   3   6     4713.28     4718.46    144.31 o 
   1   3   6       50.47       46.54      4.26 o 
   2   3   6      447.96      475.36     16.45 o 
   3   3   6       92.85       85.98      5.89 o 
   4   3   6      275.95      298.85     36.56 o 
   5   3   6       12.80       20.50      7.32 o 
   6   3   6        0.50       -7.75      5.83 o 
 -10   4   6       37.38       45.38      6.84 o 
  -9   4   6       36.61       38.99      5.62 o 
  -8   4   6       77.00       70.09      6.78 o 
  -7   4   6       50.54       42.81      5.16 o 
  -6   4   6      115.01      113.53      7.70 o 
  -5   4   6      166.48      159.69      9.16 o 
  -4   4   6      518.06      469.04     21.17 o 
  -3   4   6       12.81        9.50      2.48 o 
  -2   4   6     1436.42     1277.54     52.86 o 
  -1   4   6     1009.36      909.49     50.00 o 
   0   4   6      125.26      128.03      7.37 o 
   1   4   6      282.26      295.63     26.23 o 
   2   4   6      289.86      283.58     10.75 o 
   3   4   6      168.24      176.89      8.37 o 
   4   4   6       24.50       30.73      7.60 o 
   5   4   6       20.95       13.15      7.05 o 
   6   4   6       22.59       15.02      8.07 o 
  -9   5   6        9.11        6.69      4.26 o 
  -8   5   6        0.70       -2.47      3.17 o 
  -7   5   6       96.07       82.92      7.16 o 
  -6   5   6       84.59       67.22      8.40 o 
  -5   5   6      100.78       98.50     11.14 o 
  -4   5   6      246.05      224.02     21.82 o 
  -3   5   6      536.55      493.47     22.23 o 
  -2   5   6       12.87        9.08      2.48 o 
  -1   5   6      100.98       99.59      8.58 o 
   0   5   6      210.38      211.67     10.92 o 
   1   5   6        1.64        4.41      2.23 o 
   2   5   6      109.44      117.61      6.25 o 
   3   5   6        7.64       21.61      4.02 o 
   4   5   6       61.18       74.52     10.94 o 
   5   5   6       24.49       28.25      8.85 o 
  -9   6   6        1.73        2.95      4.42 o 
  -8   6   6      133.96      131.04      9.74 o 
  -7   6   6       84.30       79.44      7.23 o 
  -6   6   6        7.28        4.43      3.16 o 
  -5   6   6       69.21       61.03      5.75 o 
  -4   6   6      184.98      166.89      9.81 o 
  -3   6   6        7.60        8.52      2.72 o 
  -2   6   6       12.00        7.40      2.68 o 
  -1   6   6        8.78        8.08      2.79 o 
   0   6   6      172.28      200.74     11.00 o 
   1   6   6       51.76       41.68      7.01 o 
   2   6   6        0.08       -3.77      3.73 o 
   3   6   6      139.22      158.09     10.04 o 
  -8   7   6       39.36       39.25      6.41 o 
  -7   7   6       20.34       22.87      4.73 o 
  -6   7   6        0.57       -2.07      2.86 o 
  -5   7   6       61.47       57.85      6.81 o 
  -4   7   6       77.63       73.03      6.43 o 
  -3   7   6       27.08       22.03      4.10 o 
  -2   7   6        0.64        0.11      2.89 o 
  -1   7   6      329.12      361.24     17.59 o 
   0   7   6       14.64       13.86      5.70 o 
   1   7   6        0.09       -0.85      4.61 o 
   2   7   6       25.39       28.09      7.20 o 
   3   7   6       39.11       65.04      9.70 o 
  -7   8   6       18.40       21.27      5.13 o 
  -6   8   6        1.21        3.21      3.87 o 
  -5   8   6       76.80       72.17      8.88 o 
  -4   8   6       45.71       29.56      4.82 o 
  -3   8   6       67.92       66.92     10.06 o 
  -2   8   6      152.43      171.83     10.64 o 
  -1   8   6       72.08       68.18      9.72 o 
   0   8   6       18.60       16.69      6.83 o 
   1   8   6       31.38       34.76      7.75 o 
   2   8   6       69.25       95.20     12.59 o 
  -6   9   6       11.46       21.87      5.80 o 
  -5   9   6       16.57       21.15      5.10 o 
  -4   9   6       18.22       21.23      4.93 o 
  -3   9   6       62.05       71.34      7.23 o 
  -2   9   6        7.42        7.45      5.86 o 
  -1   9   6        2.72        3.14      6.10 o 
   0   9   6        6.74       11.74      7.86 o 
  -1 -10   7        6.74        6.18      4.06 o 
   0 -10   7       11.89       13.63      4.25 o 
   1 -10   7        1.50       -1.97      6.09 o 
   2 -10   7        6.04        6.67      7.31 o 
   3 -10   7        4.18        2.61      6.35 o 
   4 -10   7        3.72       11.68      7.31 o 
  -3  -9   7        1.53        4.40      3.88 o 
  -2  -9   7        0.46        0.08      3.46 o 
  -1  -9   7        1.66       -1.59      3.26 o 
   0  -9   7        0.46        5.11      6.12 o 
   1  -9   7       12.13       15.61      7.05 o 
   2  -9   7        0.05       -7.19      4.79 o 
   3  -9   7        3.62        4.87      5.57 o 
   4  -9   7       27.03       37.35      6.07 o 
   5  -9   7        5.92        4.60      4.42 o 
   6  -9   7        0.02       -5.05      4.61 o 
  -5  -8   7       31.51       31.28      5.63 o 
  -4  -8   7       41.65       40.18      9.99 o 
  -3  -8   7       20.63       22.74      4.23 o 
  -2  -8   7      100.24       94.41      7.08 o 
  -1  -8   7      176.76      166.39      9.32 o 
   0  -8   7       65.20       74.43     14.06 o 
   1  -8   7        1.85       -0.78      5.15 o 
   2  -8   7       93.63      114.39     12.32 o 
   3  -8   7       28.81       28.89      8.37 o 
   4  -8   7       13.59       14.75      4.61 o 
   5  -8   7        0.10       -1.15      5.34 o 
   6  -8   7       24.89       28.85      6.51 o 
  -6  -7   7       40.36       51.04      6.36 o 
  -5  -7   7       24.17       35.36      5.07 o 
  -4  -7   7       21.20       23.32      4.18 o 
  -3  -7   7      237.85      228.21     11.53 o 
  -2  -7   7      236.62      255.08     12.20 o 
  -1  -7   7       34.70       32.14      4.03 o 
   0  -7   7        5.47        0.21      4.10 o 
   1  -7   7      399.36      361.26     22.47 o 
   2  -7   7       20.68       25.45      4.33 o 
   3  -7   7       36.90       44.66      5.60 o 
   4  -7   7        6.51        3.86      3.59 o 
   5  -7   7      109.23      110.19     27.06 o 
   6  -7   7       34.22       36.85      6.08 o 
   7  -7   7        2.20        4.61      4.83 o 
  -7  -6   7       77.20       86.50      7.93 o 
  -6  -6   7       21.39       17.85      7.21 o 
  -5  -6   7       28.66       28.88      8.80 o 
  -4  -6   7      134.96      119.92      7.62 o 
  -3  -6   7      286.25      271.20     15.01 o 
  -2  -6   7       28.21       23.97      4.23 o 
  -1  -6   7        0.41       -1.66      1.93 o 
   0  -6   7       30.97       28.68      5.36 o 
   1  -6   7      544.75      567.70     19.21 o 
   2  -6   7       49.45       40.87      6.65 o 
   3  -6   7       24.13       20.25      4.21 o 
   4  -6   7      225.90      214.96     12.13 o 
   5  -6   7       11.69        8.40      4.09 o 
   6  -6   7       80.21       90.47     11.01 o 
   7  -6   7       13.72        8.50      7.49 o 
  -7  -5   7       15.60       16.98      4.87 o 
  -6  -5   7      173.87      159.43     13.08 o 
  -5  -5   7      150.73      151.34     14.91 o 
  -4  -5   7      186.42      209.43     10.42 o 
  -3  -5   7       18.63        8.64      2.54 o 
  -2  -5   7      386.68      395.72     16.44 o 
  -1  -5   7      447.74      426.58     24.75 o 
   0  -5   7      232.64      244.61      9.78 o 
   1  -5   7       44.72       42.00      3.71 o 
   2  -5   7      213.11      204.26     15.13 o 
   3  -5   7        9.06       12.32      3.20 o 
   4  -5   7       48.49       56.32      5.89 o 
   5  -5   7        3.82        1.81      3.13 o 
   6  -5   7        2.80       -2.81      3.35 o 
   7  -5   7       49.93       52.82     10.33 o 
   8  -5   7       18.85       15.67      5.79 o 
  -8  -4   7       12.61       11.61      4.40 o 
  -7  -4   7       97.35      100.34      7.48 o 
  -6  -4   7        6.95        5.82      3.17 o 
  -5  -4   7        2.63        1.02      2.36 o 
  -4  -4   7       92.92       93.56      6.00 o 
  -3  -4   7      545.69      525.29     20.91 o 
  -2  -4   7      286.59      261.39     20.33 o 
  -1  -4   7       98.08       92.39      6.24 o 
   0  -4   7      322.77      311.16     10.94 o 
   1  -4   7      887.72      963.41     50.20 o 
   2  -4   7       55.42       59.80      5.38 o 
   3  -4   7       68.86       72.17      6.01 o 
   4  -4   7        0.09        1.05      2.41 o 
   5  -4   7      109.13      107.24      8.01 o 
   6  -4   7      132.69      144.73      9.95 o 
   7  -4   7       17.71        9.60      6.33 o 
   8  -4   7       18.21       17.01     10.20 o 
  -9  -3   7        2.97        4.16      4.49 o 
  -8  -3   7       19.24       21.36      4.52 o 
  -7  -3   7      127.60      141.76     15.65 o 
  -6  -3   7        2.61        4.03      2.71 o 
  -5  -3   7      308.02      308.42     13.56 o 
  -4  -3   7      605.08      610.95     23.88 o 
  -3  -3   7     1083.06     1046.55     33.01 o 
  -2  -3   7        4.37        4.99      1.37 o 
  -1  -3   7       30.67       31.30      3.83 o 
   0  -3   7      717.71      720.51     23.23 o 
   1  -3   7      334.82      345.59     12.03 o 
   2  -3   7      290.23      296.97     13.96 o 
   3  -3   7        0.54        2.58      2.36 o 
   4  -3   7      456.84      488.94     21.58 o 
   5  -3   7      204.48      173.54     13.85 o 
   6  -3   7       55.57       54.38      6.45 o 
   7  -3   7       20.85       11.96      4.44 o 
   8  -3   7       25.59       22.27      5.50 o 
  -9  -2   7        5.22        2.92      4.17 o 
  -8  -2   7      224.96      262.47     13.17 o 
  -7  -2   7        3.27        2.82      2.96 o 
  -6  -2   7       29.42       33.62      3.98 o 
  -5  -2   7        2.09       -0.98      1.99 o 
  -4  -2   7     1395.37     1329.34     41.85 o 
  -3  -2   7       32.13       31.51      2.60 o 
  -2  -2   7      554.89      569.99     18.65 o 
  -1  -2   7      621.00      522.39     24.42 o 
   0  -2   7     4896.85     4688.42    185.56 o 
   1  -2   7      379.12      370.71     12.65 o 
   2  -2   7      318.82      345.97     17.08 o 
   3  -2   7     1055.22     1076.03     42.68 o 
   4  -2   7      275.03      207.11     14.67 o 
   5  -2   7       22.60       30.90      4.58 o 
   6  -2   7        1.00       -1.95      3.28 o 
   7  -2   7       34.74       44.11     10.16 o 
   8  -2   7       66.93       60.33      7.74 o 
  -9  -1   7      125.19      130.87     12.39 o 
  -8  -1   7      116.11      108.53      7.67 o 
  -7  -1   7      219.60      239.49     11.56 o 
  -6  -1   7      231.13      218.44     16.87 o 
  -5  -1   7      312.49      305.37     10.89 o 
  -4  -1   7      223.38      210.48      7.81 o 
  -3  -1   7      258.60      278.45      9.74 o 
  -2  -1   7      333.48      317.81     10.84 o 
  -1  -1   7     3049.46     3049.71    123.33 o 
   0  -1   7       55.38       44.18      3.61 o 
   1  -1   7     1315.77     1516.64     55.30 o 
   2  -1   7     1071.71     1111.79     44.03 o 
   3  -1   7       32.63       26.94      3.70 o 
   4  -1   7        2.72        5.51      2.78 o 
   5  -1   7        0.73        5.14      3.05 o 
   6  -1   7      174.15      195.15     11.60 o 
   7  -1   7        9.96       12.39      4.49 o 
   8  -1   7       17.20       25.93      6.17 o 
 -10   0   7       31.14       37.18      8.30 o 
  -9   0   7       45.45       64.14      9.13 o 
  -8   0   7      125.09      128.89     11.77 o 
  -7   0   7      257.99      254.94     17.42 o 
  -6   0   7      516.14      570.34     19.14 o 
  -5   0   7      348.71      305.78     10.86 o 
  -4   0   7      463.36      477.30     15.80 o 
  -3   0   7     1248.27     1308.18     40.83 o 
  -2   0   7     1623.98     1570.91     48.93 o 
  -1   0   7       52.45       52.49      3.06 o 
   0   0   7      536.27      578.58     19.08 o 
   1   0   7       74.74       83.30      7.91 o 
   2   0   7     1517.55     1377.47    108.16 o 
   3   0   7        1.28        2.22      2.20 o 
   4   0   7      385.75      360.05     16.85 o 
   5   0   7      414.08      403.30     18.96 o 
   6   0   7      170.36      167.77     11.05 o 
   7   0   7      106.01      107.84      9.25 o 
 -10   1   7        4.57        9.23      7.17 o 
  -9   1   7       11.58        5.53      5.58 o 
  -8   1   7      247.02      275.85     19.81 o 
  -7   1   7       94.46      107.89      7.37 o 
  -6   1   7       83.41       84.32      6.11 o 
  -5   1   7      507.97      511.44     22.44 o 
  -4   1   7      849.80      825.89     26.30 o 
  -3   1   7      122.92      125.74      5.09 o 
  -2   1   7       66.67       58.00      3.67 o 
  -1   1   7      162.28      154.01      6.09 o 
   0   1   7        8.50       14.35      2.59 o 
   1   1   7      871.88      851.35     39.15 o 
   2   1   7        0.96       -1.25      1.37 o 
   3   1   7      551.35      502.67     21.65 o 
   4   1   7       32.71       26.23      7.61 o 
   5   1   7       10.61        9.74      3.71 o 
   6   1   7       15.28       14.95      4.61 o 
   7   1   7       34.62       22.74      8.69 o 
 -10   2   7        3.18        3.62      6.74 o 
  -9   2   7      216.83      232.54     19.12 o 
  -8   2   7        9.40        7.40      3.71 o 
  -7   2   7       34.95       30.98      4.45 o 
  -6   2   7      246.34      232.57     12.07 o 
  -5   2   7      344.08      299.38     14.41 o 
  -4   2   7        1.18        0.89      1.94 o 
  -3   2   7      168.48      146.48      8.02 o 
  -2   2   7      241.55      214.66      7.74 o 
  -1   2   7     1036.55     1064.25     33.64 o 
   0   2   7      419.62      460.39     18.38 o 
   1   2   7        0.36        2.74      2.62 o 
   2   2   7     1203.49     1214.49     38.91 o 
   3   2   7       49.68       44.79      8.73 o 
   4   2   7        0.54       -3.12      4.69 o 
   5   2   7        0.14       -0.84      3.17 o 
   6   2   7      119.97      133.48     15.22 o 
   7   2   7       19.24        9.91      9.79 o 
 -10   3   7       28.63       34.72      8.93 o 
  -9   3   7       62.73       60.86      6.78 o 
  -8   3   7       69.00       59.00      6.45 o 
  -7   3   7       19.58       21.09      7.62 o 
  -6   3   7      230.50      210.90     11.44 o 
  -5   3   7      108.08      103.22      6.98 o 
  -4   3   7       53.43       53.99      4.74 o 
  -3   3   7      785.41      716.93     30.64 o 
  -2   3   7     2063.25     1993.95     92.31 o 
  -1   3   7        5.53        3.23      1.62 o 
   0   3   7      203.88      207.72     17.06 o 
   1   3   7      879.34      875.04     28.57 o 
   2   3   7        8.92       10.65      2.33 o 
   3   3   7        0.33        1.12      2.98 o 
   4   3   7        0.50       -3.91      2.71 o 
   5   3   7      146.99      192.41     17.50 o 
   6   3   7       46.96       28.40      9.43 o 
 -10   4   7       13.74        9.78      5.09 o 
  -9   4   7        0.08       -0.47      3.98 o 
  -8   4   7       68.63       53.89      7.05 o 
  -7   4   7      249.61      243.01     13.30 o 
  -6   4   7       77.67       69.10      6.00 o 
  -5   4   7      282.44      283.80     14.28 o 
  -4   4   7      150.86      141.92      8.42 o 
  -3   4   7      794.87      769.68     33.04 o 
  -2   4   7        1.04       -0.12      2.06 o 
  -1   4   7       62.93       61.36      6.64 o 
   0   4   7        2.96        3.90      2.32 o 
   1   4   7     1423.66     1381.48     44.04 o 
   2   4   7        3.20        0.90      2.02 o 
   3   4   7        2.95       -0.94      5.14 o 
   4   4   7      155.28      167.65     15.68 o 
   5   4   7       77.61       89.35     13.02 o 
  -9   5   7       31.61       26.40      7.98 o 
  -8   5   7      105.71       86.63      7.69 o 
  -7   5   7       32.41       39.03      5.33 o 
  -6   5   7      355.03      356.39     17.71 o 
  -5   5   7      290.84      274.47     14.23 o 
  -4   5   7        5.25        6.28      2.82 o 
  -3   5   7        2.24        0.68      2.18 o 
  -2   5   7      273.83      261.17     38.40 o 
  -1   5   7      156.26      147.23      8.54 o 
   0   5   7      365.44      338.36     16.34 o 
   1   5   7      169.48      148.16     20.33 o 
   2   5   7      360.10      359.58     17.11 o 
   3   5   7      154.87      183.95     15.44 o 
   4   5   7       94.70      121.41     13.76 o 
   5   5   7        0.39       18.31      8.85 o 
  -9   6   7       33.71       37.58      6.44 o 
  -8   6   7        1.47       -2.28      5.53 o 
  -7   6   7       47.14       50.36      6.22 o 
  -6   6   7       54.78       60.04      6.18 o 
  -5   6   7        0.65        0.29      2.79 o 
  -4   6   7       49.61       47.46      5.26 o 
  -3   6   7       43.39       43.43      7.93 o 
  -2   6   7      110.41      127.00     15.09 o 
  -1   6   7       38.24       47.24      4.88 o 
   0   6   7        7.44        7.45      3.24 o 
   1   6   7      144.13      156.25     13.55 o 
   2   6   7       31.45       36.48      7.17 o 
  -8   7   7        6.28        9.62      4.87 o 
  -7   7   7       56.12       48.12      6.26 o 
  -6   7   7       60.96       47.63      5.98 o 
  -5   7   7       26.92       30.98      8.67 o 
  -4   7   7      104.61      106.31     11.61 o 
  -3   7   7      249.61      251.03     20.96 o 
  -2   7   7       12.33       14.40      4.05 o 
  -1   7   7       11.88       14.69      3.93 o 
   0   7   7       48.90       34.07      7.60 o 
   1   7   7       52.84       51.62      8.72 o 
  -7   8   7       35.30       28.08      6.25 o 
  -6   8   7        0.99        0.84      3.90 o 
  -5   8   7        6.58       11.91      4.47 o 
  -4   8   7      156.71      167.95     13.55 o 
  -3   8   7        0.28        0.42      3.65 o 
  -2   8   7        2.89        6.71      3.85 o 
  -1   8   7       23.26       19.90      6.92 o 
   0   8   7       65.76       68.18     10.29 o 
   1   8   7        1.28       -3.45      5.08 o 
  -5   9   7        0.73        2.32      4.67 o 
  -4   9   7       31.20       26.68      5.84 o 
  -3   9   7        1.86       -2.31      4.34 o 
  -2   9   7        5.25        8.14      7.98 o 
  -1 -10   8        3.74        7.72      4.38 o 
   0 -10   8        7.48       21.92      8.39 o 
   1 -10   8        0.01       -5.70      6.25 o 
   2 -10   8        7.37        1.36      6.74 o 
   3 -10   8       19.38       33.04      9.22 o 
  -3  -9   8        0.24       -0.54      3.48 o 
  -2  -9   8        9.63        3.80      4.07 o 
  -1  -9   8       33.89       38.54      5.08 o 
   0  -9   8        4.75        1.16      6.16 o 
   1  -9   8       39.12       26.26      7.47 o 
   2  -9   8        5.76        9.31      6.44 o 
   3  -9   8        2.47       -1.36      5.37 o 
   4  -9   8        2.76        5.97      4.26 o 
   5  -9   8        2.64        5.63      4.86 o 
  -5  -8   8        2.95       -1.12      4.52 o 
  -4  -8   8       15.24       14.27      4.36 o 
  -3  -8   8       25.11       24.75      4.50 o 
  -2  -8   8       36.21       34.52      4.67 o 
  -1  -8   8       13.53       11.20      3.53 o 
   0  -8   8       24.70       17.32      3.71 o 
   1  -8   8       30.01       35.66      8.18 o 
   3  -8   8        5.02       -2.05      3.36 o 
   4  -8   8       31.94       43.19      8.06 o 
   5  -8   8       40.15       51.73      9.60 o 
   6  -8   8        0.74        5.44      4.69 o 
  -6  -7   8        3.16        2.75      4.51 o 
  -5  -7   8       45.25       52.46      5.85 o 
  -4  -7   8       77.31       71.64      6.22 o 
  -3  -7   8        8.04        8.21      3.46 o 
  -2  -7   8       17.45       11.63      3.16 o 
  -1  -7   8      150.93      146.49      8.32 o 
   0  -7   8      146.10      152.66      8.37 o 
   1  -7   8        2.43        4.79      4.97 o 
   2  -7   8      158.65      155.40     13.96 o 
   3  -7   8      229.00      245.32     13.56 o 
   4  -7   8        8.90       10.07      4.19 o 
   5  -7   8        7.39       14.80      4.55 o 
   6  -7   8       10.62       13.83      5.05 o 
   7  -7   8        6.86        3.72      5.08 o 
  -7  -6   8       26.61       24.88      5.73 o 
  -6  -6   8       77.39       69.89      6.50 o 
  -5  -6   8       85.01       84.15      6.76 o 
  -4  -6   8       10.67       14.47      3.57 o 
  -3  -6   8        7.53        0.67      2.57 o 
  -2  -6   8      162.17      141.60      7.81 o 
  -1  -6   8      138.72      145.94     10.53 o 
   0  -6   8      178.62      175.12      8.83 o 
   1  -6   8      387.51      298.65     17.44 o 
   2  -6   8      474.65      496.19     23.51 o 
   3  -6   8       11.11       13.14      3.76 o 
   4  -6   8        0.00        2.60      3.44 o 
   5  -6   8      111.19      102.30      8.66 o 
   6  -6   8       71.72       86.74      8.45 o 
   7  -6   8       21.19       33.37      6.37 o 
  -7  -5   8       33.56       30.80      5.09 o 
  -6  -5   8      122.94      129.37      8.51 o 
  -5  -5   8       28.18       23.67      4.02 o 
  -4  -5   8      138.54      126.92      7.65 o 
  -3  -5   8      207.08      225.77     11.69 o 
  -2  -5   8      403.82      439.06     18.08 o 
  -1  -5   8      125.13      122.71      6.85 o 
   0  -5   8        5.46        5.28      1.73 o 
   1  -5   8      204.77      189.29     10.08 o 
   2  -5   8       48.90       48.79      5.13 o 
   3  -5   8        0.18        0.90      2.56 o 
   4  -5   8        3.97        5.64      3.34 o 
   5  -5   8      209.27      228.33     12.98 o 
   6  -5   8        0.27       -0.06      3.60 o 
   7  -5   8       20.50       20.55      5.20 o 
  -8  -4   8       24.38       20.35      5.06 o 
  -7  -4   8       53.71       65.53      8.24 o 
  -6  -4   8       24.72       27.43      8.89 o 
  -5  -4   8      459.73      457.98     19.26 o 
  -4  -4   8      197.39      190.44      9.47 o 
  -3  -4   8       96.57       97.93      6.03 o 
  -2  -4   8      332.82      335.16     14.12 o 
  -1  -4   8      285.26      298.00     10.68 o 
   0  -4   8       29.54       44.52      7.45 o 
   1  -4   8      406.55      420.69     18.66 o 
   2  -4   8       11.91       14.55      3.21 o 
   3  -4   8      144.62      144.62      8.83 o 
   4  -4   8      244.65      232.22     14.28 o 
   5  -4   8       22.89       23.17      8.73 o 
   6  -4   8       38.78       44.41      6.33 o 
   7  -4   8        6.67        4.86      3.87 o 
  -9  -3   8       22.57       35.17      6.45 o 
  -8  -3   8       33.73       35.82      5.46 o 
  -7  -3   8       15.91       14.71      4.04 o 
  -6  -3   8      242.96      250.12     12.01 o 
  -5  -3   8       73.04       63.85     13.12 o 
  -4  -3   8      133.37      130.96      7.24 o 
  -3  -3   8       10.66        6.11      1.82 o 
  -2  -3   8      424.76      405.01     17.13 o 
  -1  -3   8      144.60      136.84      5.67 o 
   0  -3   8     1169.11     1166.42     36.90 o 
   1  -3   8       20.97       19.85      3.38 o 
   2  -3   8      954.20      961.08     38.92 o 
   3  -3   8      115.71      110.71      7.57 o 
   4  -3   8        0.14       -1.24      2.39 o 
   5  -3   8       22.40       28.59      4.86 o 
   6  -3   8       26.06       29.61     13.56 o 
   7  -3   8       19.01       23.03      5.21 o 
  -9  -2   8        5.53        3.06      5.43 o 
  -8  -2   8        3.60       -3.04      3.67 o 
  -7  -2   8      162.48      153.06      8.78 o 
  -6  -2   8       61.02       60.24      6.73 o 
  -5  -2   8       89.95      107.70      6.53 o 
  -4  -2   8      119.56      115.51      5.78 o 
  -3  -2   8      810.63      864.75     27.84 o 
  -2  -2   8      593.21      594.15     19.51 o 
  -1  -2   8      358.56      375.49     12.76 o 
   0  -2   8       12.71       12.62      1.77 o 
   1  -2   8      552.58      551.01     43.63 o 
   2  -2   8        5.53        4.24      2.33 o 
   3  -2   8      139.93      125.45      9.37 o 
   4  -2   8       96.37       76.61     13.11 o 
   5  -2   8       87.85      102.40      8.42 o 
   6  -2   8      117.45      123.65      9.54 o 
   7  -2   8       14.70        8.10      4.46 o 
  -9  -1   8       14.07        4.00      5.42 o 
  -8  -1   8       24.09       21.82      5.68 o 
  -7  -1   8      447.03      460.50     21.42 o 
  -6  -1   8       43.04       43.39      4.32 o 
  -5  -1   8        2.06        1.27      2.40 o 
  -4  -1   8      863.14      892.02     28.45 o 
  -3  -1   8     1154.90     1092.75     42.44 o 
  -2  -1   8      571.61      586.49     19.18 o 
  -1  -1   8       52.01       40.07      2.80 o 
   0  -1   8     1919.81     1979.87     70.79 o 
   1  -1   8      805.93      839.81    115.38 o 
   2  -1   8        3.45        6.33      4.56 o 
   3  -1   8      154.40      152.13      8.85 o 
   4  -1   8      930.97      898.67     58.47 o 
   5  -1   8      262.30      257.79     13.78 o 
   6  -1   8       58.11       56.70      6.82 o 
   7  -1   8       35.05       47.90      7.58 o 
  -9   0   8       31.02       31.16      7.68 o 
  -8   0   8      327.31      330.90     22.50 o 
  -7   0   8      170.84      187.08     14.29 o 
  -6   0   8      670.51      664.34     28.52 o 
  -5   0   8      387.18      369.90     15.75 o 
  -4   0   8      378.13      349.64     12.11 o 
  -3   0   8      479.90      464.71     15.47 o 
  -2   0   8      504.56      488.20     20.97 o 
  -1   0   8       18.97       25.83      2.37 o 
   0   0   8      726.25      734.80     24.01 o 
   1   0   8        0.35       -0.99      1.54 o 
   2   0   8      459.22      376.89     20.20 o 
   3   0   8     1266.82     1262.27     64.78 o 
   4   0   8       48.28       44.23      5.32 o 
   5   0   8       49.99       45.08      5.86 o 
   6   0   8      121.62      103.29      8.94 o 
   7   0   8       29.75       20.28      5.77 o 
 -10   1   8       24.10       27.71      9.22 o 
  -9   1   8       37.28       47.48      8.81 o 
  -8   1   8       15.91       13.63      6.10 o 
  -7   1   8      408.08      432.34     20.09 o 
  -6   1   8      224.06      225.41     11.66 o 
  -5   1   8      166.47      149.57      8.36 o 
  -4   1   8       29.52       22.14      3.25 o 
  -3   1   8      829.24      795.05     33.39 o 
  -2   1   8      861.93      885.20     28.99 o 
  -1   1   8      813.83      781.27     36.50 o 
   0   1   8      282.55      288.80     10.56 o 
   1   1   8     1527.00     1484.02     63.40 o 
   2   1   8      280.54      260.62     18.42 o 
   3   1   8       52.25       41.27      4.89 o 
   4   1   8      176.36      182.11     20.24 o 
   5   1   8       33.54       19.52      4.61 o 
   6   1   8       95.59       88.44      8.66 o 
   7   1   8        9.19       -0.37      9.51 o 
 -10   2   8        0.45        0.33      6.48 o 
  -9   2   8        0.32        6.17      6.01 o 
  -8   2   8       84.07       89.29      9.97 o 
  -7   2   8      120.42      122.55      8.36 o 
  -6   2   8       22.46       22.68      3.80 o 
  -5   2   8       90.58       79.98      5.85 o 
  -4   2   8      850.72      879.96     37.18 o 
  -3   2   8     1127.34     1119.11     46.41 o 
  -2   2   8        1.67        1.08      1.98 o 
  -1   2   8      414.96      390.28     23.70 o 
   0   2   8      633.82      588.40     19.76 o 
   1   2   8        2.25        2.63      1.72 o 
   2   2   8       43.08       49.15      6.84 o 
   3   2   8        2.87       -1.72      2.39 o 
   4   2   8       73.61       79.41     11.93 o 
   5   2   8      120.79      103.06      9.60 o 
   6   2   8       68.87       70.22     12.17 o 
  -9   3   8       19.10       14.98      4.88 o 
  -8   3   8      127.74      133.04      9.23 o 
  -7   3   8       25.01       31.63      4.76 o 
  -6   3   8       21.64       17.04      3.79 o 
  -5   3   8      414.87      426.56     19.81 o 
  -4   3   8      940.35      968.10     40.80 o 
  -3   3   8        9.68        5.79      2.45 o 
  -2   3   8       44.02       40.19      3.92 o 
  -1   3   8       44.35       37.45      3.95 o 
   0   3   8       75.78       82.69      4.57 o 
   1   3   8        9.15        8.00      2.30 o 
   2   3   8       60.37       52.60      5.15 o 
   3   3   8      201.83      235.85     12.53 o 
   4   3   8       53.26       53.79     15.54 o 
   5   3   8       10.72       15.44      8.02 o 
   6   3   8        3.61       -0.91      8.87 o 
  -9   4   8       81.20       85.95     10.78 o 
  -8   4   8       36.13       38.44      5.60 o 
  -7   4   8      130.82      146.48      9.76 o 
  -6   4   8      200.79      190.25     11.10 o 
  -5   4   8      234.90      214.13     11.59 o 
  -4   4   8        0.47       -0.76      2.25 o 
  -3   4   8        0.54        1.94      3.39 o 
  -2   4   8      276.23      259.57     12.88 o 
  -1   4   8      483.27      457.74     20.81 o 
   0   4   8      145.77      123.46      9.62 o 
   1   4   8      114.40       96.53     14.96 o 
   2   4   8      197.52      192.30     14.86 o 
   3   4   8       22.18       37.81      5.27 o 
   4   4   8        3.86       -1.21      6.22 o 
   5   4   8        7.63       -4.36      7.18 o 
  -9   5   8        5.85        5.35      4.53 o 
  -8   5   8       23.91       32.04      5.64 o 
  -7   5   8       66.44       62.73      7.28 o 
  -6   5   8       45.29       42.17      6.52 o 
  -5   5   8       18.70       26.03      4.42 o 
  -4   5   8        4.73        3.61      3.00 o 
  -3   5   8      139.32      125.16      8.17 o 
  -2   5   8     1073.06      986.84     42.07 o 
  -1   5   8        0.14       -0.95      2.53 o 
   0   5   8       35.43       42.20      4.90 o 
   1   5   8      230.27      219.96     11.91 o 
   2   5   8      246.53      234.34     19.74 o 
   4   5   8        4.31        2.58      7.90 o 
  -8   6   8       12.78       13.72      5.03 o 
  -7   6   8       22.78       15.97      4.83 o 
  -6   6   8       22.05       34.71      5.20 o 
  -5   6   8       91.44       86.56     10.52 o 
  -4   6   8      251.06      239.74     20.62 o 
  -3   6   8       68.98       56.21      5.69 o 
  -2   6   8       50.27       48.67      9.41 o 
  -1   6   8      304.54      288.96     15.39 o 
   0   6   8        5.88        2.83      3.85 o 
   1   6   8       31.46       31.11      7.49 o 
   2   6   8        0.48       -5.45      5.06 o 
  -8   7   8       24.39       19.48      6.44 o 
  -7   7   8        1.09        1.65      3.72 o 
  -6   7   8       48.49       49.11     16.38 o 
  -5   7   8      131.93      144.16     28.65 o 
  -4   7   8        2.20        2.16      3.43 o 
  -3   7   8        4.76        0.59      3.27 o 
  -2   7   8      116.30      112.40      8.23 o 
  -1   7   8       46.15       39.72      5.59 o 
   0   7   8       13.89       11.50      5.88 o 
   1   7   8        1.26       -2.55      5.19 o 
  -6   8   8       13.29       15.90      5.23 o 
  -5   8   8        8.45        3.13      4.03 o 
  -4   8   8        8.12        4.83      8.55 o 
  -3   8   8       38.19       49.49      6.27 o 
  -2   8   8       80.24       98.04      8.96 o 
  -1   8   8        0.41       -5.52      5.52 o 
   0   8   8       16.42       22.09      7.95 o 
   0 -10   9       11.52        4.81      8.39 o 
   1 -10   9       29.45       38.19     10.20 o 
  -3  -9   9        4.46       11.62      4.58 o 
  -2  -9   9        9.81       12.84      6.55 o 
  -1  -9   9       16.77        7.92      7.36 o 
   0  -9   9       20.86       24.85      8.05 o 
   1  -9   9        0.61       -0.80      6.20 o 
   3  -9   9       17.54       25.47      7.91 o 
   4  -9   9       30.98       29.38      6.16 o 
  -4  -8   9        5.39        6.23      4.18 o 
  -3  -8   9       17.59       21.18      4.43 o 
  -2  -8   9       39.11       45.53      5.39 o 
  -1  -8   9       13.47       11.50      3.64 o 
   0  -8   9       14.48       18.20      6.73 o 
   1  -8   9        1.31        8.86      6.37 o 
   2  -8   9       19.64       18.19      6.54 o 
   3  -8   9       20.42       22.74      6.90 o 
   4  -8   9        7.56        6.85      4.32 o 
   5  -8   9        0.28       -3.18      3.85 o 
  -6  -7   9       11.15       10.33      5.11 o 
  -5  -7   9        7.20        8.28      3.93 o 
  -4  -7   9        7.62        3.98      3.88 o 
  -3  -7   9      142.15      147.85     14.73 o 
  -2  -7   9       58.74       59.32      5.91 o 
  -1  -7   9        1.48        3.27      2.84 o 
   0  -7   9      104.34       85.00     10.50 o 
   1  -7   9      162.53      139.09     13.36 o 
   2  -7   9       53.05       52.84      7.72 o 
   3  -7   9        0.04       -2.39      3.23 o 
   4  -7   9        6.43        9.15      4.11 o 
   5  -7   9       37.32       50.23     11.42 o 
   6  -7   9       45.43       57.21      9.80 o 
  -6  -6   9        4.55        9.70      7.71 o 
  -5  -6   9        9.51       12.53      3.62 o 
  -4  -6   9      156.43      181.63     10.57 o 
  -3  -6   9      159.72      171.86     14.90 o 
  -2  -6   9        0.92       -0.70      2.38 o 
  -1  -6   9       18.62       17.09      7.67 o 
   0  -6   9      201.09      203.07     14.96 o 
   1  -6   9       15.54       29.86      5.65 o 
   2  -6   9       21.88       20.63      4.25 o 
   3  -6   9        2.50        2.10      3.25 o 
   4  -6   9      104.36      105.44      8.62 o 
   5  -6   9       35.84       37.98     10.16 o 
   6  -6   9        2.58        6.37      4.47 o 
   7  -6   9       21.10       26.61      6.88 o 
  -7  -5   9        2.72        3.58      6.70 o 
  -6  -5   9       22.82       34.62      5.69 o 
  -5  -5   9      202.36      201.64     10.67 o 
  -4  -5   9       78.54       93.49      6.67 o 
  -3  -5   9       43.88       47.12      5.06 o 
  -2  -5   9       50.94       45.26      4.22 o 
  -1  -5   9       13.56       14.28      2.83 o 
   0  -5   9       85.84       97.90      6.99 o 
   1  -5   9       45.42       51.18      7.13 o 
   2  -5   9      219.15      204.48     11.29 o 
   3  -5   9      147.55      146.00     17.96 o 
   4  -5   9       46.80       52.27      6.27 o 
   5  -5   9       96.83       91.43      8.29 o 
   6  -5   9       89.50       93.07      8.84 o 
   7  -5   9        1.44        0.56      4.60 o 
  -8  -4   9        0.06       -4.03      3.98 o 
  -7  -4   9       63.01       61.94      6.21 o 
  -6  -4   9       78.92       74.38      6.34 o 
  -5  -4   9      104.09      117.36     17.86 o 
  -4  -4   9       85.15       82.61      5.94 o 
  -3  -4   9      135.63      129.03      7.09 o 
  -2  -4   9      266.15      277.12     22.91 o 
  -1  -4   9       70.80       87.29      5.21 o 
   0  -4   9      255.13      234.26      8.91 o 
   1  -4   9      156.96      157.09      9.67 o 
   2  -4   9      148.20      147.43      8.91 o 
   3  -4   9       49.86       44.57      5.23 o 
   4  -4   9       21.62       24.36      4.63 o 
   5  -4   9       11.77       13.42      4.30 o 
   6  -4   9       27.08       33.74      5.93 o 
   7  -4   9       10.63       11.45      8.77 o 
  -8  -3   9       73.31       86.70      7.75 o 
  -7  -3   9       36.31       31.94      5.37 o 
  -6  -3   9        8.28        6.18      3.73 o 
  -5  -3   9        1.33       -1.71      2.47 o 
  -4  -3   9      185.64      195.91      9.53 o 
  -3  -3   9      459.39      462.81     18.70 o 
  -2  -3   9      175.69      156.58     10.16 o 
  -1  -3   9      299.97      290.10     15.61 o 
   0  -3   9      448.10      417.49     34.14 o 
   1  -3   9       10.90       13.17      3.10 o 
   2  -3   9        2.29        1.47      2.37 o 
   3  -3   9       10.12        9.65      3.16 o 
   4  -3   9       10.63       14.85      4.05 o 
   5  -3   9      159.42      156.17     10.71 o 
   6  -3   9       41.92       44.93     15.05 o 
   7  -3   9       22.49       19.71      5.25 o 
  -9  -2   9       20.67       27.59      7.85 o 
  -8  -2   9       42.94       46.05      7.43 o 
  -7  -2   9        0.49        2.80      3.24 o 
  -6  -2   9       13.84       11.54      3.32 o 
  -5  -2   9      391.57      441.78     18.24 o 
  -4  -2   9      864.57      854.54     37.37 o 
  -3  -2   9       47.62       50.71      4.38 o 
  -2  -2   9      493.27      476.39     21.65 o 
  -1  -2   9      897.99      854.75     27.68 o 
   0  -2   9       76.71       69.85      5.83 o 
   1  -2   9      153.42      151.30     27.64 o 
   2  -2   9       25.45       25.94      3.93 o 
   3  -2   9      307.36      296.43     14.54 o 
   4  -2   9      155.48      167.28     10.15 o 
   5  -2   9       10.55       20.03      4.68 o 
   6  -2   9       79.99       84.53     14.53 o 
   7  -2   9       63.52       64.54      8.08 o 
  -9  -1   9       46.84       74.05     10.05 o 
  -8  -1   9        1.10        5.54      4.79 o 
  -7  -1   9       65.50       63.85      7.74 o 
  -5  -1   9      189.79      172.93      7.20 o 
  -4  -1   9       10.88       13.31      2.14 o 
  -3  -1   9       84.11       86.71      5.91 o 
  -2  -1   9      367.03      331.32     16.54 o 
  -1  -1   9     1714.96     1591.34     58.21 o 
   0  -1   9      688.83      681.27     25.31 o 
   1  -1   9      145.50      148.07     23.50 o 
   2  -1   9     1494.40     1557.16     78.29 o 
   3  -1   9      205.66      166.70     19.47 o 
   4  -1   9       22.34       37.58      8.26 o 
   5  -1   9       39.93       44.22     12.18 o 
   6  -1   9       53.01       67.32      7.77 o 
   7  -1   9       21.64       16.50      5.65 o 
  -9   0   9        0.67        1.71      5.66 o 
  -8   0   9       52.50       89.09     10.35 o 
  -7   0   9      257.28      290.07     20.22 o 
  -6   0   9      108.58      108.48      7.01 o 
  -5   0   9      147.01      138.03      7.81 o 
  -4   0   9        1.41       -1.30      2.01 o 
  -3   0   9     1097.19     1049.08     33.34 o 
  -2   0   9      878.88      784.77     25.29 o 
  -1   0   9       48.82       56.60      3.62 o 
   0   0   9     1371.04     1592.57     50.33 o 
   1   0   9     1591.38     1808.14     70.06 o 
   2   0   9        6.29        4.45      2.64 o 
   3   0   9      385.23      354.60     73.90 o 
   4   0   9       14.84       13.73      5.47 o 
   5   0   9       70.64       94.10     23.58 o 
   6   0   9        1.35       -3.04      4.06 o 
  -9   1   9       65.15       67.48     10.42 o 
  -8   1   9       79.36       84.47     10.39 o 
  -7   1   9      176.94      192.54     15.45 o 
  -6   1   9        3.62        5.44      2.95 o 
  -5   1   9      311.74      298.47     15.32 o 
  -4   1   9      445.70      423.92     19.06 o 
  -3   1   9      894.36      787.82     64.96 o 
  -2   1   9      700.44      728.77     23.52 o 
  -1   1   9      919.46      961.35     43.19 o 
   0   1   9       34.14       40.34      7.03 o 
   1   1   9       40.18       44.15      4.48 o 
   2   1   9       12.28       17.42      3.46 o 
   3   1   9       99.15       83.62      9.37 o 
   4   1   9      110.59       86.95      7.64 o 
   5   1   9       23.30       16.44      4.74 o 
   6   1   9       26.89       21.36      5.92 o 
  -9   2   9       39.10       35.96      8.54 o 
  -8   2   9       36.84       38.36      5.43 o 
  -7   2   9        1.07       -1.22      4.28 o 
  -6   2   9      341.28      309.92     23.99 o 
  -5   2   9      236.23      214.10     15.99 o 
  -4   2   9       55.10       52.28      4.69 o 
  -3   2   9      199.73      178.98      9.52 o 
  -2   2   9      611.38      530.99     23.29 o 
  -1   2   9        1.79        2.60      3.54 o 
   0   2   9      171.25      180.09      7.63 o 
   1   2   9        7.83        7.86      2.33 o 
   2   2   9      333.67      315.37     35.40 o 
   3   2   9      100.03      110.10      8.11 o 
   4   2   9       23.50       22.48      5.09 o 
   5   2   9       20.16       14.81      5.08 o 
   6   2   9       10.03       -5.59      8.86 o 
  -9   3   9       13.68       20.72      5.35 o 
  -8   3   9       24.07       15.52      4.68 o 
  -7   3   9      146.51      139.46      9.37 o 
  -6   3   9       51.14       52.02      5.48 o 
  -5   3   9       84.52       88.41      6.65 o 
  -4   3   9        3.54        4.27      2.49 o 
  -3   3   9       30.41       25.23      3.56 o 
  -2   3   9        1.89       -0.33      2.13 o 
  -1   3   9       27.19       17.86      3.28 o 
   0   3   9        8.34       12.24      3.03 o 
   1   3   9      441.50      465.43     38.41 o 
   2   3   9       13.67        4.37      3.50 o 
   3   3   9        3.64        3.96      3.39 o 
   4   3   9       23.01       14.19      5.92 o 
   5   3   9       52.22       25.97      9.24 o 
  -9   4   9       15.40       10.70      6.11 o 
  -8   4   9      121.66      118.62      9.29 o 
  -7   4   9       38.32       43.67      5.62 o 
  -6   4   9        2.59        1.58      3.24 o 
  -5   4   9       31.60       26.55      4.35 o 
  -4   4   9       67.21       61.38      5.60 o 
  -3   4   9      949.43      897.42     38.36 o 
  -2   4   9       52.06       43.42      4.58 o 
  -1   4   9       13.32       12.93      3.32 o 
   0   4   9      521.28      497.47     22.79 o 
   1   4   9       64.45       69.29      8.33 o 
   2   4   9       23.82       38.65      6.91 o 
   3   4   9        0.62       -5.10      3.59 o 
   4   4   9      138.37      159.80     16.84 o 
  -9   5   9        6.38        2.56      5.20 o 
  -8   5   9       65.45       66.09      7.22 o 
  -7   5   9        1.17        3.56      5.66 o 
  -6   5   9       62.75       67.85      6.61 o 
  -5   5   9      135.38      120.95      8.71 o 
  -4   5   9      207.93      222.36     12.23 o 
  -3   5   9        6.28        7.11      3.43 o 
  -2   5   9      184.18      201.86     11.38 o 
  -1   5   9       85.44       76.34      6.53 o 
   0   5   9      183.65      193.42     11.32 o 
   1   5   9        8.85        7.05      3.74 o 
   2   5   9       95.86       95.04     10.58 o 
  -8   6   9       20.39       16.95      5.26 o 
  -7   6   9       74.80       69.13      7.97 o 
  -6   6   9      165.67      188.97     11.97 o 
  -5   6   9       44.67       42.90      5.64 o 
  -4   6   9       21.34       15.24      4.01 o 
  -3   6   9       83.28       91.67      7.41 o 
  -2   6   9       71.18       75.25      6.81 o 
  -1   6   9       97.70       96.10      7.79 o 
   0   6   9        3.19        0.75      3.42 o 
   1   6   9       52.77       61.92      9.38 o 
  -7   7   9       60.65       75.76     14.55 o 
  -6   7   9        0.67        1.88      5.95 o 
  -5   7   9       16.51       15.10      5.27 o 
  -4   7   9       85.50       96.41     10.38 o 
  -3   7   9       60.33       60.66     11.81 o 
  -2   7   9       15.46       16.86      4.35 o 
  -1   7   9        5.02        7.38      4.05 o 
   0   7   9       68.33       69.28     10.34 o 
   1   7   9        1.90       -2.39      5.70 o 
  -5   8   9       38.02       44.65     17.10 o 
  -4   8   9       35.71       38.97     12.17 o 
  -3   8   9        2.35        0.27      4.21 o 
  -2   8   9       12.34        8.84      7.36 o 
  -1   8   9       43.71       35.43      9.82 o 
  -2  -9  10       12.63        9.93      4.44 o 
  -1  -9  10        1.24        5.26      7.01 o 
   0  -9  10        3.63        3.14      6.90 o 
   1  -9  10       12.44       -3.77      6.60 o 
   2  -9  10       10.02       25.85      7.85 o 
   3  -9  10        0.16       -0.10      5.78 o 
  -4  -8  10        6.19        7.87      4.26 o 
  -3  -8  10       14.62       20.41      8.74 o 
  -2  -8  10       17.01       26.61      4.61 o 
  -1  -8  10       17.15        8.33      6.62 o 
   0  -8  10       49.09       57.64     10.20 o 
   1  -8  10        8.09       14.13      7.00 o 
   2  -8  10        7.34       20.16      6.94 o 
   3  -8  10        2.51        5.36      6.28 o 
   4  -8  10        2.41        2.31      4.34 o 
   5  -8  10        0.86        2.59      4.79 o 
  -5  -7  10       17.88       13.51      4.40 o 
  -4  -7  10        7.87       10.11      5.85 o 
  -3  -7  10        7.13       15.48      6.22 o 
  -2  -7  10       67.38       64.99      5.80 o 
  -1  -7  10       80.14       91.56     11.19 o 
   0  -7  10        6.29        5.43      5.58 o 
   1  -7  10       17.94       26.65      7.26 o 
   2  -7  10        9.60        9.17      3.82 o 
   3  -7  10       26.98       33.33      5.58 o 
   4  -7  10       45.08       52.63     12.88 o 
   5  -7  10        8.47        5.55      4.79 o 
  -6  -6  10       13.51       12.60      4.46 o 
  -5  -6  10        5.96        7.82      8.16 o 
  -4  -6  10        1.71        2.68      3.42 o 
  -3  -6  10       40.22       29.55      4.26 o 
  -2  -6  10      102.40      116.66      7.49 o 
  -1  -6  10       15.86       16.74      3.28 o 
   0  -6  10        2.58       11.68      5.50 o 
   1  -6  10      247.45      220.34     17.80 o 
   2  -6  10      294.81      299.91     15.52 o 
   3  -6  10       11.35       13.12      4.24 o 
   4  -6  10       53.05       51.02      6.51 o 
   5  -6  10       55.26       66.75      7.65 o 
   6  -6  10        8.46        5.59      5.16 o 
  -7  -5  10       70.66       77.74      7.32 o 
  -6  -5  10       29.97       24.84      5.37 o 
  -5  -5  10       14.41        8.43      3.69 o 
  -4  -5  10        6.70        7.58      3.25 o 
  -3  -5  10      147.60      153.30     11.05 o 
  -2  -5  10       98.42      116.59      7.07 o 
  -1  -5  10       11.15       15.32      2.93 o 
   0  -5  10       88.67       70.95      6.11 o 
   1  -5  10      926.62      884.02     36.59 o 
   2  -5  10        7.54        5.00      3.39 o 
   3  -5  10       53.24       47.07      6.02 o 
   4  -5  10       30.94       32.90      5.51 o 
   5  -5  10       39.79       31.59      5.65 o 
   6  -5  10        1.32        1.77      4.38 o 
  -8  -4  10       24.55       21.53      5.73 o 
  -7  -4  10       47.94       61.13     11.45 o 
  -6  -4  10       43.37       46.51      5.43 o 
  -5  -4  10       94.76       82.49      6.78 o 
  -4  -4  10      128.22      165.62      8.90 o 
  -3  -4  10      156.91      161.84      8.43 o 
  -2  -4  10       94.33       93.01      5.97 o 
  -1  -4  10      342.04      348.65     13.80 o 
   0  -4  10       99.91      100.19      9.94 o 
   1  -4  10       82.47       75.26      6.33 o 
   2  -4  10       43.43       45.47      5.38 o 
   3  -4  10       25.39       23.16      4.57 o 
   4  -4  10      159.23      177.30     11.12 o 
   5  -4  10       62.96       65.20     12.99 o 
   6  -4  10       19.18       19.78      5.51 o 
  -8  -3  10       36.14       48.73      8.34 o 
  -7  -3  10       15.79       18.29      4.65 o 
  -6  -3  10      248.67      284.17     13.57 o 
  -5  -3  10       68.01       69.51      5.59 o 
  -4  -3  10       76.60       77.73     10.47 o 
  -3  -3  10      315.73      327.90     14.12 o 
  -2  -3  10      174.96      168.68      7.11 o 
  -1  -3  10       13.53        8.26      2.97 o 
   0  -3  10        2.34        1.10      2.44 o 
   1  -3  10        2.46        2.60      2.42 o 
   2  -3  10       60.84       63.26     14.62 o 
   3  -3  10      159.06      154.16      9.57 o 
   4  -3  10        0.78       -0.58      3.43 o 
   5  -3  10       69.62       76.53      7.73 o 
   6  -3  10       41.35       47.84     10.87 o 
  -9  -2  10        5.39       15.91      7.38 o 
  -8  -2  10        1.01        1.32      4.64 o 
  -7  -2  10      350.71      364.72     23.57 o 
  -6  -2  10       80.94       78.79      6.28 o 
  -5  -2  10       22.50       25.62      3.76 o 
  -4  -2  10        6.62        9.24      2.36 o 
  -3  -2  10      334.36      329.19     11.96 o 
  -2  -2  10      106.78      128.42      5.90 o 
  -1  -2  10      661.20      662.26     21.82 o 
   0  -2  10        9.64        7.18      2.76 o 
   1  -2  10      801.64      670.54     92.37 o 
   2  -2  10      342.77      309.00     59.00 o 
   3  -2  10       10.05        4.44      3.15 o 
   4  -2  10      195.01      207.54     12.38 o 
   5  -2  10       39.39       28.66      5.46 o 
   6  -2  10       11.64        7.43      4.62 o 
  -9  -1  10        2.62        2.77      6.63 o 
  -8  -1  10       86.51       98.22     10.85 o 
  -7  -1  10       48.66       40.54      6.92 o 
  -6  -1  10       52.54       51.35      6.96 o 
  -5  -1  10       31.16       36.96      9.07 o 
  -4  -1  10      552.43      544.24     18.36 o 
  -3  -1  10      320.52      310.37     11.25 o 
  -2  -1  10       75.18       85.56      6.00 o 
  -1  -1  10      176.08      160.78     13.35 o 
   0  -1  10     1159.52     1236.61    116.81 o 
   1  -1  10        2.00        3.69      2.53 o 
   2  -1  10       48.17       30.02      4.76 o 
   3  -1  10       22.27       31.14     13.67 o 
   4  -1  10       25.37       17.01      4.57 o 
   5  -1  10       15.74       16.40      4.71 o 
   6  -1  10        1.13        0.35      4.00 o 
  -9   0  10       26.70       26.82      7.82 o 
  -8   0  10       90.27       90.30     10.67 o 
  -7   0  10        4.24        3.82      5.04 o 
  -6   0  10      127.42      119.19      7.78 o 
  -5   0  10      132.49      140.17      8.15 o 
  -4   0  10      654.39      595.60     25.84 o 
  -3   0  10      211.97      204.43     10.62 o 
  -2   0  10      350.98      331.83     11.92 o 
  -1   0  10      501.63      542.66     18.41 o 
   0   0  10       79.83       90.16      6.13 o 
   1   0  10       52.37       48.53      4.86 o 
   2   0  10       95.28      105.59      7.64 o 
   3   0  10      307.60      300.35     48.50 o 
   4   0  10       25.77       20.25     10.11 o 
   5   0  10       27.21       20.19     14.04 o 
   6   0  10      101.90       91.98      9.34 o 
  -9   1  10       60.55       82.43     11.72 o 
  -8   1  10        7.45        8.67      6.04 o 
  -7   1  10      228.35      253.06     13.52 o 
  -6   1  10      627.43      635.83     28.10 o 
  -5   1  10       37.51       37.39      6.26 o 
  -4   1  10      570.10      541.82     23.87 o 
  -3   1  10      602.73      543.31     35.46 o 
  -2   1  10       62.89       61.52      4.99 o 
  -1   1  10        2.55        3.93      1.95 o 
   0   1  10        4.99        9.27      2.26 o 
   1   1  10       41.66       37.09      4.61 o 
   2   1  10      564.27      602.39     26.07 o 
   3   1  10       26.32       24.75      4.83 o 
   4   1  10      117.54       98.06     14.46 o 
   5   1  10       17.68       18.23      5.83 o 
  -9   2  10        2.46        3.52      5.80 o 
  -8   2  10      153.98      173.76     11.31 o 
  -7   2  10       93.43       80.31      7.01 o 
  -6   2  10        2.87        3.07      3.28 o 
  -5   2  10      145.34      161.26      9.42 o 
  -4   2  10      193.31      186.96     10.08 o 
  -3   2  10       29.51       29.63      3.76 o 
  -2   2  10      181.02      163.53     10.81 o 
  -1   2  10      138.01      136.53      8.19 o 
   0   2  10      292.33      306.92     14.87 o 
   1   2  10      219.82      218.67     28.81 o 
   2   2  10       53.59       48.95      5.45 o 
   3   2  10       67.64       77.66      7.37 o 
   4   2  10       26.09       15.46      7.32 o 
   5   2  10       21.21       16.29      5.48 o 
  -9   3  10       48.05       50.66      6.92 o 
  -8   3  10       26.06       22.90      5.18 o 
  -7   3  10        0.24        2.54      3.68 o 
  -6   3  10        0.49        0.40      3.33 o 
  -5   3  10      132.65      137.40      8.89 o 
  -4   3  10      157.94      168.74      9.69 o 
  -3   3  10       54.00       59.95      5.25 o 
  -2   3  10      234.72      218.38     11.52 o 
  -1   3  10      607.12      578.11     58.60 o 
   0   3  10       10.57       17.88      7.54 o 
   1   3  10       15.30       17.93      5.38 o 
   2   3  10       44.92       73.27      9.02 o 
   3   3  10       85.74       85.41      7.94 o 
   4   3  10       61.63       66.50      7.70 o 
  -9   4  10       19.17       17.82      5.84 o 
  -8   4  10        0.71        2.07      4.20 o 
  -7   4  10        8.12       15.93      4.43 o 
  -6   4  10       77.66       75.91      6.86 o 
  -5   4  10      224.46      226.50     14.66 o 
  -4   4  10        2.08        5.23      3.24 o 
  -3   4  10       33.91       25.77      4.13 o 
  -2   4  10      157.30      152.08      9.27 o 
  -1   4  10        0.67        2.96      3.04 o 
   0   4  10        8.81       13.16      3.71 o 
   1   4  10        1.55       -2.54      4.36 o 
   2   4  10       95.99      135.42     13.12 o 
   3   4  10       33.25       50.10      8.62 o 
  -8   5  10       15.66       14.61      5.03 o 
  -7   5  10      148.86      142.58     10.26 o 
  -6   5  10      143.89      159.03     10.52 o 
  -5   5  10        8.63       11.73      4.76 o 
  -4   5  10       26.24       20.61      4.65 o 
  -3   5  10      186.21      162.92      9.98 o 
  -2   5  10      185.42      175.56     10.70 o 
  -1   5  10       15.87        8.27      5.51 o 
   0   5  10       26.33       24.81      6.10 o 
   1   5  10      335.18      322.29     23.90 o 
   2   5  10        0.20       -1.34      4.94 o 
  -7   6  10       39.22       35.17      6.39 o 
  -6   6  10       12.08        9.21      4.78 o 
  -5   6  10       51.74       50.17      6.27 o 
  -4   6  10       25.43       21.34      4.62 o 
  -3   6  10      106.19      104.99     17.19 o 
  -2   6  10       13.80       19.99      8.29 o 
  -1   6  10      133.18      139.28     13.51 o 
   0   6  10       12.95       17.20      4.70 o 
  -6   7  10       46.78       59.15      7.49 o 
  -5   7  10       58.08       57.00      6.88 o 
  -4   7  10       21.16       21.99      7.03 o 
  -3   7  10       22.75       31.86      5.56 o 
  -2   7  10       54.72       53.99     10.15 o 
  -1   7  10        0.58       -0.88      4.50 o 
   0   7  10        0.60        7.59      6.44 o 
  -1  -9  11        5.03       -0.32      8.11 o 
   0  -9  11        8.91       18.33      8.71 o 
   2  -9  11       13.64       14.87      8.70 o 
  -3  -8  11       18.90       23.43      4.78 o 
  -2  -8  11       17.82       22.67      7.81 o 
  -1  -8  11       14.15       40.46      9.03 o 
   0  -8  11        0.66        2.09      6.27 o 
   2  -8  11        2.42        7.50      6.07 o 
   3  -8  11       49.42       48.21      6.92 o 
   4  -8  11        1.28        2.43      4.80 o 
  -5  -7  11        0.03       -2.06      3.89 o 
  -4  -7  11       37.42       41.99      5.40 o 
  -3  -7  11       23.05       30.85      4.80 o 
  -2  -7  11       11.96       16.60      4.78 o 
  -1  -7  11        2.03        7.44      5.98 o 
   0  -7  11        1.92        4.44      5.69 o 
   2  -7  11       38.94       36.11      5.89 o 
   3  -7  11        0.15        0.57      3.75 o 
   4  -7  11       11.59        9.44      7.58 o 
   5  -7  11        0.91       -0.25      4.94 o 
  -6  -6  11        0.66       -1.06      7.47 o 
  -5  -6  11       12.75        9.21      4.26 o 
  -4  -6  11       82.07       70.24      6.37 o 
  -3  -6  11       21.10       24.44      4.41 o 
  -2  -6  11        1.41        4.02      3.06 o 
  -1  -6  11      100.66      108.14     12.09 o 
   0  -6  11      108.80      111.49     12.10 o 
   1  -6  11       26.39       35.06      5.30 o 
   2  -6  11        3.92       -1.11      3.40 o 
   3  -6  11       33.26       27.54      5.23 o 
   4  -6  11        1.93        4.51      5.13 o 
   5  -6  11       18.22       28.17      5.87 o 
  -7  -5  11        2.07       -1.57      4.53 o 
  -6  -5  11        0.39        3.76      3.84 o 
  -5  -5  11      133.70      152.89      9.45 o 
  -4  -5  11       70.19       73.08      6.12 o 
  -3  -5  11        0.05       -0.03      4.26 o 
  -2  -5  11      190.11      184.25      9.48 o 
  -1  -5  11      164.31      176.93     14.14 o 
   0  -5  11       11.54       15.64      4.90 o 
   1  -5  11       25.41       23.00      4.48 o 
   2  -5  11       43.80       38.55      5.47 o 
   3  -5  11       15.43       24.81      5.08 o 
   4  -5  11       39.04       42.01      9.07 o 
   5  -5  11        1.32        6.50      4.44 o 
   6  -5  11       35.77       39.80      7.63 o 
  -7  -4  11       15.16       10.58      4.41 o 
  -6  -4  11      149.73      166.27     32.66 o 
  -5  -4  11       22.12       28.88      7.42 o 
  -4  -4  11      166.37      164.84      9.01 o 
  -3  -4  11       56.39       59.20      7.00 o 
  -2  -4  11       88.73      100.55      6.57 o 
  -1  -4  11       50.42       36.70      4.63 o 
   0  -4  11       42.41       37.67      4.76 o 
   1  -4  11       27.42       25.18      5.27 o 
   2  -4  11      367.83      342.19     16.96 o 
   3  -4  11       18.03       19.75      4.63 o 
   4  -4  11        4.64        7.30      4.06 o 
   5  -4  11      147.49      131.04     16.00 o 
   6  -4  11        9.66        9.09      5.32 o 
  -8  -3  11       27.12       28.92      7.68 o 
  -7  -3  11       59.11       60.10      8.25 o 
  -6  -3  11       29.43       39.99      5.39 o 
  -5  -3  11      189.68      192.07     10.09 o 
  -4  -3  11       78.65       87.08      6.35 o 
  -3  -3  11       67.34       71.01      5.40 o 
  -2  -3  11       12.42       17.02      2.56 o 
  -1  -3  11      373.77      276.46     20.64 o 
   0  -3  11      231.39      191.23     32.22 o 
   1  -3  11      301.84      276.99     34.40 o 
   2  -3  11        6.37        4.77      3.17 o 
   3  -3  11      352.07      307.13     32.11 o 
   4  -3  11       72.47       65.34      7.20 o 
   5  -3  11       42.90       57.08     22.90 o 
   6  -3  11        0.63       -5.14      4.59 o 
  -8  -2  11        8.56        7.56      5.40 o 
  -7  -2  11       15.22       20.27      5.61 o 
  -6  -2  11       45.92       49.59      7.21 o 
  -5  -2  11       46.19       45.30      9.22 o 
  -4  -2  11       92.26       98.82      5.38 o 
  -3  -2  11      189.22      202.64     14.69 o 
  -2  -2  11      450.69      437.10     22.04 o 
  -1  -2  11      263.69      252.77     24.08 o 
   0  -2  11        2.15        2.21      3.32 o 
   1  -2  11      105.54       88.79      9.13 o 
   2  -2  11      149.02      125.16     14.70 o 
   3  -2  11        2.47        0.63      3.22 o 
   4  -2  11       12.34       -2.77      4.47 o 
   5  -2  11       10.11        3.56      4.07 o 
   6  -2  11       22.36       29.49      8.30 o 
  -9  -1  11        1.04        7.04      7.82 o 
  -8  -1  11        0.38       -3.30      4.92 o 
  -7  -1  11        2.78        7.21      5.42 o 
  -6  -1  11      236.22      265.50     18.51 o 
  -5  -1  11      231.53      222.43     13.92 o 
  -4  -1  11      110.60      103.56      7.07 o 
  -3  -1  11      651.44      641.52     21.59 o 
  -2  -1  11      965.48      898.27     48.33 o 
  -1  -1  11        2.50        3.98      2.11 o 
   0  -1  11        5.04        2.10      2.63 o 
   1  -1  11      129.51      123.74      7.92 o 
   2  -1  11      116.18      101.69     16.49 o 
   3  -1  11       42.64       39.27     10.87 o 
   4  -1  11        0.71       -4.33      2.88 o 
   5  -1  11       68.43       62.39     17.18 o 
   6  -1  11       31.61       27.32      7.51 o 
  -9   0  11       13.67       16.63      8.88 o 
  -8   0  11        0.70       -3.55      5.67 o 
  -7   0  11      276.39      330.02     23.00 o 
  -6   0  11       15.83       18.90      3.90 o 
  -5   0  11       36.00       41.60      4.60 o 
  -4   0  11       81.13       83.15      7.74 o 
  -3   0  11      450.25      397.03     18.26 o 
  -2   0  11       14.39       12.04      2.97 o 
  -1   0  11       65.28       68.33      4.27 o 
   0   0  11       85.13      100.86      6.73 o 
   1   0  11      440.18      515.55     22.45 o 
   2   0  11       15.39       14.68      4.06 o 
   3   0  11        5.16       -1.73      3.47 o 
   4   0  11       56.94       62.71     11.58 o 
   5   0  11       53.09       38.14      6.59 o 
  -9   1  11       56.90       70.41     11.63 o 
  -8   1  11       71.19       73.42     10.69 o 
  -7   1  11      112.16      111.63     14.79 o 
  -6   1  11      291.83      289.69     14.83 o 
  -5   1  11       14.11       10.51      3.28 o 
  -4   1  11       70.98       60.80      8.45 o 
  -3   1  11      406.35      355.83     16.75 o 
  -2   1  11       10.94        5.25      2.66 o 
  -1   1  11       28.88       31.41      3.94 o 
   0   1  11      613.12      663.25     27.51 o 
   1   1  11        1.31        1.24      2.73 o 
   2   1  11       85.09       80.86      9.48 o 
   3   1  11       31.36       32.03      6.30 o 
   4   1  11        4.09        5.04      4.31 o 
   5   1  11        0.28       -5.92      3.95 o 
  -9   2  11       12.77       11.57      8.24 o 
  -8   2  11        6.56       14.29      4.74 o 
  -7   2  11       34.88       42.58      5.72 o 
  -6   2  11      139.26      141.44      9.28 o 
  -5   2  11      113.99      112.68     14.86 o 
  -4   2  11      193.90      188.92     11.11 o 
  -3   2  11      196.21      175.99      9.85 o 
  -2   2  11      720.47      623.43     40.96 o 
  -1   2  11      150.53      164.79      9.52 o 
   0   2  11        0.56        3.19      4.05 o 
   1   2  11       51.13       54.67      8.02 o 
   2   2  11       15.10        8.27      4.06 o 
   3   2  11      132.83      150.88     19.87 o 
   4   2  11        0.06       -4.35      4.10 o 
  -9   3  11        1.38        1.84      5.40 o 
  -8   3  11        1.06        5.55      4.40 o 
  -7   3  11       50.64       63.26      6.78 o 
  -6   3  11       35.32       32.90      5.11 o 
  -5   3  11       58.60       59.33      5.88 o 
  -4   3  11       89.11       80.76      6.54 o 
  -3   3  11      307.19      277.72     14.01 o 
  -2   3  11       24.01       21.86      3.83 o 
  -1   3  11       19.73       21.72      5.14 o 
   0   3  11       53.31       60.00      8.34 o 
   1   3  11      135.72      131.15     12.74 o 
   2   3  11       95.21      116.14     12.23 o 
   3   3  11        2.66        6.38      5.26 o 
   4   3  11       59.23       52.40      7.59 o 
  -8   4  11       82.75       98.93      8.54 o 
  -7   4  11       27.17       29.60      5.38 o 
  -6   4  11        4.45        0.06      3.81 o 
  -5   4  11       43.26       37.94      5.23 o 
  -4   4  11      108.92      103.80      7.81 o 
  -3   4  11        6.31        4.50      3.45 o 
  -2   4  11        2.89       -1.43      2.96 o 
  -1   4  11       61.15       63.76      6.24 o 
   0   4  11      250.81      267.52     20.90 o 
   1   4  11        2.14        8.34      4.97 o 
   2   4  11        6.54        6.83      5.29 o 
   3   4  11       45.83       46.19      9.07 o 
  -8   5  11       26.51       29.87      6.81 o 
  -7   5  11       27.01       39.27      6.76 o 
  -6   5  11        2.79        6.19      4.29 o 
  -5   5  11       43.36       49.00      6.52 o 
  -4   5  11       57.71       56.73      8.28 o 
  -3   5  11        1.80        3.20      3.51 o 
  -2   5  11      120.96      123.70      9.04 o 
  -1   5  11      215.38      222.76     22.04 o 
   0   5  11        7.52        3.01      5.30 o 
   1   5  11       33.18       39.86      7.79 o 
   2   5  11       17.06       26.85      7.37 o 
  -7   6  11       39.96       37.42      6.90 o 
  -6   6  11       35.20       38.03      6.10 o 
  -5   6  11       19.00       24.80      5.03 o 
  -4   6  11       22.20       27.88      5.21 o 
  -3   6  11       23.85       32.54      5.47 o 
  -2   6  11       75.56       68.41      7.17 o 
  -1   6  11        1.94       -1.24      3.80 o 
   0   6  11        4.84        9.77      5.98 o 
  -5   7  11       23.44       27.06      8.87 o 
  -4   7  11       15.29       21.39      5.75 o 
  -3   7  11        0.48       -1.18      4.09 o 
  -2   7  11       14.29       14.94      5.21 o 
  -3  -8  12       14.19       30.36     10.71 o 
  -2  -8  12        0.71        4.28      7.15 o 
  -1  -8  12        1.49       -4.64      5.86 o 
   0  -8  12        6.21       11.38      7.08 o 
   1  -8  12        1.89       12.97      7.17 o 
   2  -8  12        3.85        1.89      6.55 o 
   3  -8  12       14.76       18.19      9.17 o 
  -4  -7  12       16.06       24.21      5.03 o 
  -3  -7  12        7.77       10.75      4.21 o 
  -2  -7  12       21.64       20.85      7.77 o 
  -1  -7  12       60.08       56.21     10.03 o 
   0  -7  12       18.92       22.18      7.60 o 
   1  -7  12       24.33       17.82      7.38 o 
   2  -7  12       17.19       20.71      5.41 o 
   3  -7  12        0.37       -1.09      4.00 o 
   4  -7  12        0.06       -0.37      4.45 o 
  -5  -6  12        4.06        2.74      5.01 o 
  -4  -6  12        4.58        8.12      4.36 o 
  -3  -6  12       81.55       80.14      6.67 o 
  -2  -6  12       67.79       87.34     11.48 o 
  -1  -6  12        0.29       -3.43      5.86 o 
   1  -6  12        8.31        3.22      3.68 o 
   2  -6  12        5.84        2.99      3.88 o 
   3  -6  12        5.19        8.00      6.17 o 
   4  -6  12        3.04        1.24      4.13 o 
   5  -6  12        7.16        4.93      5.94 o 
  -6  -5  12        0.11       -3.11      3.79 o 
  -5  -5  12        3.91        4.05      7.15 o 
  -4  -5  12       67.02       75.70      6.62 o 
  -3  -5  12       95.59       91.24      6.79 o 
  -2  -5  12        4.10       12.06      6.41 o 
  -1  -5  12       10.82        6.86      5.95 o 
   0  -5  12       42.19       42.37      5.52 o 
   1  -5  12      139.06      103.51      8.44 o 
   2  -5  12       38.84       44.63      5.98 o 
   3  -5  12       12.83       15.79      4.75 o 
   4  -5  12       62.97       65.26      7.78 o 
   5  -5  12       12.12       12.42      5.85 o 
  -7  -4  12        0.40        5.13      5.70 o 
  -6  -4  12       41.43       40.54      5.75 o 
  -5  -4  12       54.10       53.61      6.03 o 
  -4  -4  12       81.59       99.85      7.32 o 
  -3  -4  12       13.64       13.90      4.32 o 
  -2  -4  12        0.25        3.43      5.11 o 
  -1  -4  12      248.71      177.27     15.04 o 
   0  -4  12      604.64      491.65     79.06 o 
   1  -4  12       63.76       54.98      6.15 o 
   2  -4  12      265.09      224.95     15.28 o 
   3  -4  12      102.48       98.44     10.71 o 
   4  -4  12       15.54        7.32      7.60 o 
   5  -4  12        0.68       -4.07      4.53 o 
  -7  -3  12       39.80       39.09      7.42 o 
  -6  -3  12       19.47       13.07      5.22 o 
  -5  -3  12       63.46       74.88      6.41 o 
  -4  -3  12        4.24        7.00      3.32 o 
  -3  -3  12       22.42       22.63      3.81 o 
  -2  -3  12      312.78      308.94     11.77 o 
  -1  -3  12      307.08      337.62     32.71 o 
   0  -3  12       41.18       32.86      4.71 o 
   1  -3  12       27.50       20.53      4.48 o 
   2  -3  12      172.57      141.23     18.55 o 
   3  -3  12       33.77       45.77     16.52 o 
   4  -3  12        7.04        1.80      4.29 o 
   5  -3  12        7.23        3.64      4.48 o 
  -8  -2  12       26.95       28.90      7.84 o 
  -7  -2  12       72.13       73.73      9.43 o 
  -6  -2  12       56.81       71.20      8.87 o 
  -5  -2  12        8.03        6.26      4.60 o 
  -4  -2  12      281.02      304.30     19.82 o 
  -3  -2  12      272.22      291.42     11.13 o 
  -2  -2  12       10.39       13.15      2.59 o 
  -1  -2  12      209.98      203.41     20.84 o 
   0  -2  12      193.34      199.35     12.51 o 
   1  -2  12        1.57       -2.38      3.83 o 
   2  -2  12       49.94       64.73      9.30 o 
   3  -2  12       24.61       20.07      4.94 o 
   4  -2  12       47.01       53.50     22.51 o 
   5  -2  12        8.99       14.81      8.41 o 
  -8  -1  12      104.30      109.41     12.19 o 
  -7  -1  12       32.20       42.94      7.96 o 
  -6  -1  12        1.47        6.62      5.27 o 
  -5  -1  12      170.90      164.79      9.68 o 
  -4  -1  12       58.28       50.51      4.98 o 
  -3  -1  12        2.06        0.44      2.61 o 
  -2  -1  12        1.94        3.14      2.17 o 
  -1  -1  12       20.00       26.06      4.44 o 
   0  -1  12       83.59       82.07      7.97 o 
   1  -1  12      161.00      167.50      9.84 o 
   2  -1  12       11.42       16.84      4.33 o 
   3  -1  12      153.67      135.12     14.29 o 
   4  -1  12       10.91       12.05      6.90 o 
   5  -1  12        3.02        1.08      4.66 o 
  -8   0  12        7.66       12.33      6.41 o 
  -7   0  12       16.88       19.42      6.74 o 
  -6   0  12       38.75       38.38      5.10 o 
  -5   0  12       27.92       30.74      4.64 o 
  -4   0  12       20.54       19.63      5.25 o 
  -3   0  12       34.15       34.85      4.37 o 
  -2   0  12       63.12       65.70     10.12 o 
  -1   0  12      358.17      365.40     25.76 o 
   0   0  12       10.03       15.35      3.65 o 
   1   0  12       47.72       51.54      5.63 o 
   2   0  12      120.76      136.85      9.41 o 
   3   0  12       11.97        5.94      3.92 o 
   4   0  12       12.59       15.20     12.29 o 
   5   0  12        0.83       -1.98      5.26 o 
  -8   1  12       16.95       18.83      7.48 o 
  -7   1  12       28.46       19.56      4.73 o 
  -6   1  12      101.22      107.51      9.07 o 
  -5   1  12        0.44       -2.28      3.00 o 
  -4   1  12       17.13       16.01      3.80 o 
  -3   1  12      134.15      130.79      8.32 o 
  -2   1  12      160.20      158.30      9.26 o 
  -1   1  12        4.11        6.21      4.78 o 
   0   1  12        9.00       10.66      4.88 o 
   1   1  12       67.64       85.50      7.13 o 
   2   1  12      105.72      112.35      8.97 o 
   3   1  12        0.22       -2.70      3.66 o 
   4   1  12       23.22       14.51      5.36 o 
  -8   2  12       27.41       32.91      6.04 o 
  -7   2  12      212.20      228.07     13.57 o 
  -6   2  12       90.72       91.20      7.44 o 
  -5   2  12      296.67      290.85     16.29 o 
  -4   2  12      111.97      109.98      7.70 o 
  -3   2  12      268.54      250.82     13.02 o 
  -2   2  12        2.42        2.39      2.82 o 
  -1   2  12       15.99       23.73      5.93 o 
   0   2  12       15.38       17.40      5.54 o 
   1   2  12      324.33      371.14     27.09 o 
   2   2  12       15.68       14.98      6.11 o 
   3   2  12      110.86      120.37     13.50 o 
   4   2  12       53.00       51.42      7.64 o 
  -8   3  12       42.62       45.56      6.70 o 
  -7   3  12        4.53        1.42      4.97 o 
  -6   3  12      167.99      179.15     11.01 o 
  -5   3  12      178.12      177.97     10.69 o 
  -4   3  12       12.83       15.94      4.14 o 
  -3   3  12        9.02       10.34      3.71 o 
  -2   3  12      165.09      171.61     10.30 o 
  -1   3  12      163.93      169.75     10.16 o 
   0   3  12       82.09       96.82     10.93 o 
   1   3  12        2.12        3.20      4.66 o 
   2   3  12      101.79      135.98     13.48 o 
   3   3  12       17.51       17.31      7.01 o 
  -8   4  12        0.00        0.95      5.22 o 
  -7   4  12       18.37       18.95      5.18 o 
  -6   4  12       77.02       77.03      7.31 o 
  -5   4  12       17.25       10.08      7.28 o 
  -4   4  12       10.13        7.62      3.96 o 
  -3   4  12      136.19      140.17     14.22 o 
  -2   4  12      205.09      203.96     12.04 o 
  -1   4  12        0.99        0.49      3.66 o 
   0   4  12       11.21       11.15      5.86 o 
   1   4  12       41.41       47.90      8.24 o 
   2   4  12        4.40        0.75      5.06 o 
  -7   5  12       38.42       39.78      6.54 o 
  -6   5  12       17.29       17.90      5.16 o 
  -5   5  12       14.99       13.19      4.66 o 
  -4   5  12       86.27       69.45      6.92 o 
  -3   5  12      106.43      118.96      8.87 o 
  -2   5  12        7.61        5.05      3.90 o 
  -1   5  12        0.93       -0.37      5.28 o 
   0   5  12        1.96        1.27      4.93 o 
   1   5  12       22.73       35.06      7.86 o 
  -6   6  12       24.92       27.41      6.74 o 
  -5   6  12       15.45        7.36      5.88 o 
  -4   6  12        5.49        7.06      4.64 o 
  -3   6  12        1.93        4.36      4.24 o 
  -2   6  12       10.73        9.75      4.59 o 
  -1   6  12       17.18       15.43      5.10 o 
  -2  -8  13       17.11       37.84     11.58 o 
  -1  -8  13        1.53        8.43      8.67 o 
   1  -8  13       34.54       34.65     11.19 o 
  -4  -7  13       19.82       27.47      6.50 o 
  -3  -7  13       23.28       14.66      8.23 o 
  -2  -7  13        5.57        3.57      6.68 o 
  -1  -7  13       12.32       10.31      7.12 o 
   1  -7  13        0.31       -8.04      5.36 o 
   2  -7  13        8.23       18.63      8.60 o 
   3  -7  13        8.21        9.08      5.83 o 
  -5  -6  13       31.44       49.71      6.29 o 
  -4  -6  13        8.48        5.32      4.48 o 
  -3  -6  13        1.43       12.74      7.07 o 
  -2  -6  13        1.66       -3.61      5.75 o 
  -1  -6  13        1.97        4.76      6.06 o 
   0  -6  13        5.01       -3.66      5.30 o 
   1  -6  13       60.45       55.50      7.13 o 
   2  -6  13        0.14       -1.30      3.80 o 
   3  -6  13       32.08       21.44      5.66 o 
   4  -6  13       21.80       18.26      6.52 o 
  -6  -5  13       27.06       33.37      6.04 o 
  -5  -5  13       16.12       13.07     12.46 o 
  -4  -5  13        4.60        6.21      4.27 o 
  -3  -5  13        0.53        1.26      6.49 o 
  -2  -5  13       24.51       16.83      7.38 o 
   0  -5  13       13.04       17.25      4.59 o 
   1  -5  13       12.42       11.43      4.30 o 
   2  -5  13       66.67       57.81     15.46 o 
   3  -5  13        3.04        3.35      4.24 o 
   4  -5  13        2.85        0.63      4.96 o 
  -6  -4  13       43.48       62.82      8.93 o 
  -5  -4  13       29.52       53.80      6.10 o 
  -4  -4  13        2.00        1.29      3.61 o 
  -3  -4  13      176.32      202.83     10.91 o 
  -2  -4  13      282.98      345.56     22.77 o 
  -1  -4  13       13.73       10.77      3.76 o 
   0  -4  13       14.08        5.92      4.04 o 
   1  -4  13      142.27      120.40     21.03 o 
   2  -4  13       11.29       10.68      4.27 o 
   3  -4  13        0.87       -1.51      3.78 o 
   4  -4  13        4.36        4.03      7.82 o 
  -7  -3  13       76.68       82.66     10.42 o 
  -6  -3  13        0.54       -2.96      4.61 o 
  -5  -3  13      137.37      135.48     12.06 o 
  -4  -3  13      191.94      206.04     10.95 o 
  -3  -3  13       42.73       56.61      5.48 o 
  -2  -3  13      101.73       84.11      9.68 o 
  -1  -3  13      141.23      134.07      9.09 o 
   0  -3  13        1.54        1.02      3.54 o 
   1  -3  13       94.79       83.46      7.65 o 
   2  -3  13        0.12       -3.54      3.39 o 
   3  -3  13       44.09       31.71     16.39 o 
   4  -3  13       44.87       35.50      6.44 o 
  -7  -2  13        6.64        3.06      5.99 o 
  -6  -2  13      160.59      173.40     14.37 o 
  -5  -2  13       85.77       83.24      9.67 o 
  -4  -2  13        6.85        5.42      4.68 o 
  -3  -2  13       52.81       66.40      5.63 o 
  -2  -2  13       98.14       90.40      9.58 o 
  -1  -2  13       69.44       75.36     16.50 o 
   0  -2  13       16.97       17.77      4.15 o 
   1  -2  13        1.86        0.62      3.52 o 
   2  -2  13      100.49       90.00      8.00 o 
   3  -2  13       64.56       61.44     10.58 o 
   4  -2  13        0.60       -5.77      3.85 o 
  -8  -1  13        0.49       -1.38      7.20 o 
  -7  -1  13       93.90       93.38     11.20 o 
  -6  -1  13       43.11       50.08      8.55 o 
  -5  -1  13        0.44       -3.82      4.42 o 
  -4  -1  13        1.20        0.12      3.07 o 
  -3  -1  13      208.86      222.12     23.72 o 
  -2  -1  13      165.84      192.83     15.62 o 
  -1  -1  13       10.55       13.09      3.55 o 
   0  -1  13       59.05       66.61      6.07 o 
   1  -1  13       77.10       86.67     17.24 o 
   2  -1  13        1.22       -0.49      3.75 o 
   3  -1  13       11.17       14.46      4.87 o 
   4  -1  13        5.90        0.44      5.62 o 
  -8   0  13        1.68       -1.29      6.85 o 
  -7   0  13       22.07       22.47      7.39 o 
  -6   0  13        3.21       -1.20      4.92 o 
  -5   0  13       25.32       21.90      4.56 o 
  -4   0  13      128.60      121.61      8.09 o 
  -3   0  13      216.91      213.12     17.40 o 
  -2   0  13        5.17        3.38      4.32 o 
  -1   0  13       53.34       60.80      8.48 o 
   0   0  13       89.92      118.62     12.41 o 
   1   0  13       37.36       38.81      5.44 o 
   2   0  13       42.26       59.82      6.89 o 
   3   0  13        0.14        0.84      4.04 o 
   4   0  13       64.56       76.24      8.78 o 
  -8   1  13       30.54       51.65     10.50 o 
  -7   1  13       52.13       57.86      9.61 o 
  -6   1  13       10.86       12.97      4.47 o 
  -5   1  13       28.86       33.62      5.15 o 
  -4   1  13      201.66      186.11     10.94 o 
  -3   1  13        0.52       -1.21      2.87 o 
  -2   1  13        2.97        2.43      2.97 o 
  -1   1  13       44.78       57.88      8.51 o 
   0   1  13      219.86      251.97     20.08 o 
   1   1  13        8.10       15.99      6.09 o 
   2   1  13       30.08       28.84      7.82 o 
   3   1  13      113.92      153.55     11.17 o 
  -8   2  13        7.68        7.36      8.05 o 
  -7   2  13       22.99       26.72     10.35 o 
  -6   2  13      127.13      128.46     19.06 o 
  -5   2  13       16.92       24.42      5.46 o 
  -4   2  13       19.56       21.59      5.06 o 
  -3   2  13        0.41        1.35      3.19 o 
  -2   2  13      125.88      119.17      9.73 o 
  -1   2  13      155.69      177.36     15.71 o 
   0   2  13        0.26        0.65      4.53 o 
   1   2  13       90.59      118.78     12.70 o 
   2   2  13       60.62       72.01     10.58 o 
   3   2  13        1.74       -3.72      6.09 o 
  -7   3  13       49.67       46.40      6.46 o 
  -6   3  13       94.95       91.72     11.82 o 
  -5   3  13        7.25       12.95      4.45 o 
  -4   3  13      121.55      102.79      7.84 o 
  -3   3  13      216.96      182.15     11.64 o 
  -2   3  13      105.50       94.77      7.69 o 
  -1   3  13      117.67      125.82     13.17 o 
   0   3  13      105.48      121.53     12.38 o 
   1   3  13        3.10        7.63      5.59 o 
   2   3  13        8.56       12.94      6.70 o 
  -7   4  13        7.49        5.43      4.98 o 
  -6   4  13        0.56        4.75      4.20 o 
  -5   4  13       92.46       95.36     11.83 o 
  -4   4  13       90.64       95.63      8.07 o 
  -3   4  13        0.19       -0.97      4.23 o 
  -2   4  13        9.44        6.33      4.02 o 
  -1   4  13       40.05       35.41      7.76 o 
   0   4  13        1.00        3.02      5.45 o 
   1   4  13        8.48       13.47      6.44 o 
  -6   5  13       28.71       31.14      9.93 o 
  -5   5  13       22.92       23.55      5.56 o 
  -4   5  13        1.66       -1.89      3.60 o 
  -3   5  13        2.04        0.86      3.92 o 
  -2   5  13       10.07        3.93      4.21 o 
  -1   5  13       31.90       38.06      8.85 o 
  -2  -7  14       14.93       27.84      9.55 o 
  -1  -7  14        3.75        4.08      7.53 o 
   0  -7  14        2.84       -2.21      7.29 o 
   1  -7  14        0.22       -7.84      7.36 o 
  -4  -6  14        0.04        0.48      6.94 o 
  -3  -6  14        5.53        0.36      6.94 o 
  -2  -6  14       24.02       23.03      8.30 o 
   0  -6  14       24.81       21.49      8.40 o 
   1  -6  14       45.38       38.71     10.93 o 
   2  -6  14        6.11        6.24      5.06 o 
   3  -6  14        0.01       -1.90      5.31 o 
  -5  -5  14        6.90        9.10      4.82 o 
  -4  -5  14       30.79       38.40      5.93 o 
  -3  -5  14       65.41       58.03     10.25 o 
  -2  -5  14        5.28        8.88      7.02 o 
  -1  -5  14       71.21       55.90      9.99 o 
   0  -5  14       58.32       54.65     21.84 o 
   1  -5  14        1.74       -5.38      3.59 o 
   2  -5  14        0.46       -2.70      4.02 o 
   3  -5  14       13.91        6.27      5.33 o 
  -6  -4  14        0.13       -4.55      4.93 o 
  -5  -4  14       52.16       76.83      9.38 o 
  -4  -4  14       77.00       79.24     18.19 o 
  -3  -4  14        0.16       -0.18      6.73 o 
  -1  -4  14       32.99       29.16      6.39 o 
   0  -4  14        8.74        7.69      4.59 o 
   1  -4  14        0.58       -5.15      3.43 o 
   2  -4  14       15.24        1.15      7.82 o 
   3  -4  14       31.46       17.06     13.57 o 
  -6  -3  14       63.56       69.19      9.59 o 
  -5  -3  14       43.81       62.36      8.61 o 
  -4  -3  14       12.19       11.82      5.86 o 
  -3  -3  14        4.08        1.91      6.14 o 
  -2  -3  14      130.93      124.91     23.27 o 
  -1  -3  14      126.89      116.80     10.65 o 
   0  -3  14        3.13       -0.41      4.95 o 
   1  -3  14       95.30       86.94      7.93 o 
   2  -3  14      147.32      147.90     33.37 o 
   3  -3  14        3.45        1.95      4.46 o 
  -7  -2  14       23.61       24.49      8.25 o 
  -6  -2  14        9.17       11.50      6.28 o 
  -5  -2  14       19.74       27.14      7.31 o 
  -4  -2  14       26.15       19.91      6.53 o 
  -3  -2  14       32.59       51.81      7.71 o 
  -2  -2  14      137.93      171.39     15.14 o 
  -1  -2  14       55.83       61.76      9.48 o 
   0  -2  14       40.58       40.51      5.48 o 
   1  -2  14        5.12        3.06      3.89 o 
   2  -2  14       22.67       19.33      5.27 o 
   3  -2  14        6.23       -0.90      4.48 o 
  -7  -1  14        4.77        6.90      6.46 o 
  -6  -1  14        0.44        5.47      6.28 o 
  -5  -1  14       72.07       91.88     10.73 o 
  -4  -1  14       62.54       60.86      6.12 o 
  -3  -1  14       49.62       56.37      9.59 o 
  -2  -1  14       43.76       51.57      8.27 o 
  -1  -1  14       70.69       74.36      9.81 o 
   0  -1  14        0.52       -3.95      3.11 o 
   1  -1  14       12.02       15.86      8.24 o 
   2  -1  14        1.64       -3.09      4.08 o 
   3  -1  14       27.66       28.54      6.06 o 
  -7   0  14        1.06        0.80      5.86 o 
  -6   0  14      115.59      128.55     13.24 o 
  -5   0  14       29.31       23.07      4.98 o 
  -4   0  14        2.13        0.56      3.59 o 
  -3   0  14        9.02        9.61      3.84 o 
  -2   0  14      107.81      120.26     11.98 o 
  -1   0  14       56.25       67.10      9.15 o 
   0   0  14       92.97      141.07     14.28 o 
   1   0  14       11.79       16.55      7.07 o 
   2   0  14      152.15      168.51     16.71 o 
   3   0  14       22.47       18.89      7.06 o 
  -7   1  14       22.03       21.94      7.77 o 
  -6   1  14       14.76       14.55      8.02 o 
  -5   1  14        3.14        2.95      3.87 o 
  -4   1  14       21.06       24.74      4.71 o 
  -3   1  14       65.36       67.50      6.25 o 
  -2   1  14      122.77      108.20     11.88 o 
  -1   1  14        9.30       12.95      5.86 o 
   0   1  14       80.15       98.20     11.42 o 
   1   1  14      158.01      198.98     17.64 o 
   2   1  14        2.19        0.70      5.16 o 
  -7   2  14       71.03       72.99      9.49 o 
  -6   2  14        2.72        6.23      6.85 o 
  -5   2  14       22.77       23.47      5.69 o 
  -4   2  14       33.22       39.17      5.61 o 
  -3   2  14      180.53      157.42     21.81 o 
  -2   2  14       52.26       61.16      9.47 o 
  -1   2  14       46.33       48.53      8.62 o 
   0   2  14       51.18       70.18      9.89 o 
   1   2  14       10.00        6.67      5.86 o 
   2   2  14        1.46       -0.17      6.48 o 
  -6   3  14      119.80      113.97      9.35 o 
  -5   3  14       83.97       83.94      7.65 o 
  -4   3  14        0.68        0.47      3.52 o 
  -3   3  14       20.86       20.83      4.84 o 
  -2   3  14       71.92       72.38     10.19 o 
  -1   3  14        2.95        6.26      5.24 o 
   0   3  14       33.80       37.17      8.01 o 
   1   3  14        0.42        3.20      6.59 o 
  -6   4  14       34.37       27.27      7.23 o 
  -5   4  14        0.17        4.21      4.59 o 
  -4   4  14        8.82        3.15      4.25 o 
  -3   4  14        9.68        7.80      4.38 o 
  -2   4  14        6.75        7.49      6.71 o 
  -1   4  14        9.82       26.35      8.16 o 
  -3  -6  15        8.08        6.83      8.17 o 
  -2  -6  15       32.14       45.92     10.04 o 
  -1  -6  15       53.60       62.21     12.20 o 
   0  -6  15       13.76       29.02      9.98 o 
   1  -6  15        0.17       -7.90      7.76 o 
  -4  -5  15        0.15       10.12      7.81 o 
  -3  -5  15       17.15        5.14      7.63 o 
  -1  -5  15        0.29        5.85      6.95 o 
   0  -5  15        1.75       -2.01      4.41 o 
   1  -5  15        1.76        0.14      4.37 o 
   2  -5  15       27.17       15.73      5.95 o 
  -5  -4  15        0.66       -2.90      5.74 o 
  -3  -4  15       24.39       11.59      7.79 o 
  -2  -4  15        0.76        0.64      5.79 o 
  -1  -4  15        0.88        1.64      4.17 o 
   0  -4  15       20.55       21.13      7.32 o 
   1  -4  15       29.50       25.34     10.48 o 
   2  -4  15        0.25       -3.80      4.36 o 
  -6  -3  15        7.34        4.56      6.33 o 
  -5  -3  15        0.41       12.53      5.98 o 
  -2  -3  15        0.03       -2.22      4.03 o 
  -1  -3  15       26.36       32.34      6.50 o 
   0  -3  15       46.93       40.95      6.16 o 
   1  -3  15        4.56        4.50      4.62 o 
   2  -3  15        1.51        0.62      4.49 o 
  -6  -2  15       25.69       33.13      8.48 o 
  -5  -2  15       65.49       62.10      9.19 o 
  -3  -2  15       29.78       32.11      7.36 o 
  -2  -2  15       15.42       14.07      6.21 o 
  -1  -2  15        9.17       12.68      6.39 o 
   0  -2  15        0.71        4.57      5.13 o 
   1  -2  15       13.04       19.63      6.78 o 
   2  -2  15       34.15       40.89      6.58 o 
  -6  -1  15       52.12       55.84      9.79 o 
  -5  -1  15        9.63       10.04      6.17 o 
  -4  -1  15       52.99       59.80      6.27 o 
  -3  -1  15       27.31       25.60      6.86 o 
  -2  -1  15       19.12       21.99      6.33 o 
  -1  -1  15       33.82       55.96      9.30 o 
   0  -1  15       16.01       30.33      8.54 o 
   1  -1  15       18.14       10.66      7.74 o 
   2  -1  15       69.84       83.98      9.60 o 
  -6   0  15        3.03       -4.67      5.24 o 
  -5   0  15       10.29       11.95      9.02 o 
  -4   0  15       82.92       86.19      9.89 o 
  -3   0  15       92.11       84.30     10.62 o 
  -2   0  15       32.01       42.12      7.96 o 
  -1   0  15       67.70       84.94     11.10 o 
   0   0  15       99.24       99.63     12.32 o 
   1   0  15        1.24        0.27      6.68 o 
   2   0  15        0.45       -4.28      6.79 o 
  -6   1  15        2.26        3.03      4.41 o 
  -5   1  15      101.82      105.48      8.50 o 
  -4   1  15       63.99       60.05      6.43 o 
  -3   1  15        5.09        6.44      6.37 o 
  -2   1  15      106.70      112.67     12.39 o 
  -1   1  15       79.77       76.67     10.39 o 
   0   1  15        1.89        0.04      5.52 o 
   1   1  15        0.32        4.76      7.04 o 
  -6   2  15       76.57       85.68     22.51 o 
  -5   2  15       11.86       12.20      4.67 o 
  -4   2  15        8.02       14.17      4.61 o 
  -3   2  15       26.50       29.37      8.06 o 
  -2   2  15       27.95       39.35      8.77 o 
  -1   2  15        8.82       11.06      6.54 o 
   0   2  15        4.37       14.78      6.92 o 
  -5   3  15       57.90       45.00      6.46 o 
  -4   3  15        0.33        3.24      4.47 o 
  -3   3  15       21.72       22.21      8.67 o 
  -2   3  15       44.60       55.87      9.91 o 
  -1   3  15        5.02       10.46      7.36 o 
  -2  -5  16        1.39       -2.40      7.47 o 
  -1  -5  16       42.66       20.38      8.78 o 
   0  -5  16       18.84       17.78      8.69 o 
  -2  -4  16       37.67       25.48      8.71 o 
  -1  -4  16       22.33       18.03      7.75 o 
   0  -4  16        0.80       -6.22      4.53 o 
   1  -4  16        0.74       -1.24      6.10 o 
  -2  -3  16       26.30       26.33      8.05 o 
  -1  -3  16        0.92       -5.06      6.35 o 
   0  -3  16        2.13        7.52      5.05 o 
   1  -3  16        7.28        2.95      4.93 o 
  -5  -2  16        4.63        5.35      6.46 o 
  -3  -2  16       18.49       27.55      7.28 o 
  -2  -2  16       28.08       33.60      8.38 o 
  -1  -2  16        1.66        7.39      6.78 o 
   0  -2  16       57.91       61.79     11.32 o 
   1  -2  16      112.19      141.64     16.89 o 
  -5  -1  16       10.85        9.03      6.65 o 
  -4  -1  16       41.17       66.70      9.84 o 
  -3  -1  16       44.33       54.37      9.15 o 
  -2  -1  16        6.73       10.85      6.53 o 
  -1  -1  16       97.56      104.53     12.72 o 
   0  -1  16        7.20       13.92      8.03 o 
   1  -1  16        4.20        4.14      8.81 o 
  -5   0  16       30.75       39.38      6.10 o 
  -4   0  16       10.03       11.54      6.79 o 
  -3   0  16       73.86       79.81     10.46 o 
  -2   0  16       63.40       93.13     11.69 o 
  -1   0  16        0.52        5.38      6.05 o 
   0   0  16       10.35       13.65      8.06 o 
  -5   1  16        5.60        8.74      8.58 o 
  -4   1  16       36.11       36.86      8.93 o 
  -3   1  16       22.89       25.77      8.22 o 
  -2   1  16        0.15        0.28      6.39 o 
  -1   1  16        1.96        5.26      7.23 o 
  -4   2  16        7.11       -0.54      8.24 o 
  -3   2  16       19.69       24.41      9.25 o 
  -2   2  16       10.91       13.34      8.58 o 
  -3  -2  17        0.84        2.01      6.92 o 
  -2  -2  17       49.50       62.47     10.79 o 
  -3  -1  17       19.54       26.28      7.79 o 
  -2  -1  17        6.06        8.98      7.18 o 
                                                 
